# Supplementary material for: Spatial divergence between self-rated health and body mass index in China: Exploring the role of economic status using China Family Panel Studies (CFPS) 2016 and 2020
Source: PLoS One. 2025 Dec 31;20(12):e0339123. doi: 10.1371/journal.pone.0339123 (PMC12755785; doi:10.1371/journal.pone.0339123)
Supplement: S1 File — (XLSX) [file pone.0339123.s001.xlsx]

## Sheet: Sheet1
prov	Year	BMIc	SRHc	gender	fa101_new1	edu2	marital2	BMI_pre	SRH_pre	a1_new	a2_new	a3_new	a4_new	a5_new	a6_new	a7_new	a8_ave	a9_new	a10_new	CONS	ecoincome	expen	Engle	loga1	loga2	loga3	loga4	loga5	loga6	loga7	loga9	loga10
11	2016	1	1	0	1	4	2	2	2	1.3	0	0.35	0.1	1	0	0	0	0.0005	30	1	5.25304	3.54157	0.674194	0.270027	-4.60517	-1.02165	-2.20728	0.00995	-4.60517	-4.60517	-4.55638	3.40153
11	2016	0	1	1	1	4	2	2	2	1.3	0	0.35	0.1	1	0	0	0	0.0005	30	1	5.25304	3.54157	0.674194	0.270027	-4.60517	-1.02165	-2.20728	0.00995	-4.60517	-4.60517	-4.55638	3.40153
11	2016	0	1	1	1	4	2	1	1	3	0	0.2	0.1	0.3	0	0.05	0	0.0005	10	1	5.25304	3.54157	0.674194	1.10194	-4.60517	-1.56065	-2.20728	-1.17118	-4.60517	-2.81341	-4.55638	2.30358
11	2016	1	1	0	1	5	1	2	2	3	0	0.2	0.1	0.3	0	0.05	0	0.0005	10	1	5.25304	3.54157	0.674194	1.10194	-4.60517	-1.56065	-2.20728	-1.17118	-4.60517	-2.81341	-4.55638	2.30358
11	2016	1	1	1	1	3	2	0	1	3.72	1.08	0.2	0.03	0.05	0	0.15	0	8e-05	18	1	5.25304	3.54157	0.674194	1.31641	0.086178	-1.56065	-3.21888	-2.81341	-4.60517	-1.83258	-4.5972	2.89093
11	2016	0	0	0	1	3	2	0	0	3.72	1.08	0.2	0.03	0.05	0	0.15	0	8e-05	18	1	5.25304	3.54157	0.674194	1.31641	0.086178	-1.56065	-3.21888	-2.81341	-4.60517	-1.83258	-4.5972	2.89093
11	2016	1	1	0	1	3	2	2	2	3.72	1.08	0.2	0.03	0.05	0	0.15	0	8e-05	18	1	5.25304	3.54157	0.674194	1.31641	0.086178	-1.56065	-3.21888	-2.81341	-4.60517	-1.83258	-4.5972	2.89093
11	2016	1	0	0	1	1	4	1	0	0.9	0.03	0.7	0.02	0.6	0	0	0	5e-05	10	1	5.25304	3.54157	0.674194	-0.094311	-3.21888	-0.34249	-3.50656	-0.494296	-4.60517	-4.60517	-4.60018	2.30358
11	2016	0	1	1	1	4	2	0	1	0.9	0.03	0.7	0.02	0.6	0	0	0	5e-05	10	1	5.25304	3.54157	0.674194	-0.094311	-3.21888	-0.34249	-3.50656	-0.494296	-4.60517	-4.60517	-4.60018	2.30358
11	2016	0	0	0	1	4	4	0	0	0.9	0.03	0.7	0.02	0.6	0	0	0	5e-05	10	1	5.25304	3.54157	0.674194	-0.094311	-3.21888	-0.34249	-3.50656	-0.494296	-4.60517	-4.60517	-4.60018	2.30358
11	2016	0	0	1	1	1	2	0	0	0.9	0.03	0.7	0.02	0.6	0	0	0	5e-05	10	1	5.25304	3.54157	0.674194	-0.094311	-3.21888	-0.34249	-3.50656	-0.494296	-4.60517	-4.60517	-4.60018	2.30358
11	2016	1	1	1	1	5	1	1	1	0.9	0.03	0.7	0.02	0.6	0	0	0	5e-05	10	1	5.25304	3.54157	0.674194	-0.094311	-3.21888	-0.34249	-3.50656	-0.494296	-4.60517	-4.60517	-4.60018	2.30358
11	2016	1	1	0	1	2	2	1	1	12	0	0.2	0.02	0.05	0	0	0	9e-05	30	1	5.25304	3.54157	0.674194	2.48574	-4.60517	-1.56065	-3.50656	-2.81341	-4.60517	-4.60517	-4.59621	3.40153
11	2016	0	0	1	1	2	2	0	0	12	0	0.2	0.02	0.05	0	0	0	9e-05	30	1	5.25304	3.54157	0.674194	2.48574	-4.60517	-1.56065	-3.50656	-2.81341	-4.60517	-4.60517	-4.59621	3.40153
11	2016	1	1	0	1	3	2	0	0	3.6	0	0.2	0.05	2	0	0	0	0.001	0	1	5.25304	3.54157	0.674194	1.28371	-4.60517	-1.56065	-2.81341	0.698135	-4.60517	-4.60517	-4.50986	-4.60517
11	2016	0	0	0	1	2	2	1	1	0	0	0.3	0	2	0	3.206	0	0.0001	30	1	5.25304	3.54157	0.674194	-4.60517	-4.60517	-1.17118	-4.60517	0.698135	-4.60517	1.16814	-4.59522	3.40153
11	2016	0	0	1	1	2	2	1	1	0	0	0.3	0	2	0	3.206	0	0.0001	30	1	5.25304	3.54157	0.674194	-4.60517	-4.60517	-1.17118	-4.60517	0.698135	-4.60517	1.16814	-4.59522	3.40153
11	2016	0	1	1	1	4	2	0	0	0	0	0.3	0	2	0	3.206	0	0.0001	30	1	5.25304	3.54157	0.674194	-4.60517	-4.60517	-1.17118	-4.60517	0.698135	-4.60517	1.16814	-4.59522	3.40153
11	2016	1	1	1	1	4	2	0	1	8	0	0.3	0.07	0.8	0	0	0	0.0001	20	1	5.25304	3.54157	0.674194	2.08069	-4.60517	-1.17118	-2.52573	-0.210721	-4.60517	-4.60517	-4.59522	2.99623
11	2016	0	1	0	1	5	2	0	1	0	0	0.3	0	2	0	3.206	0	0.0001	30	1	5.25304	3.54157	0.674194	-4.60517	-4.60517	-1.17118	-4.60517	0.698135	-4.60517	1.16814	-4.59522	3.40153
11	2016	1	1	0	1	4	2	1	1	8	0	0.3	0.07	0.8	0	0	0	0.0001	20	1	5.25304	3.54157	0.674194	2.08069	-4.60517	-1.17118	-2.52573	-0.210721	-4.60517	-4.60517	-4.59522	2.99623
11	2016	0	1	0	1	1	4	0	1	0	0	0.4	0	0	0	0	0	0.0001	10	1	5.25304	3.54157	0.674194	-4.60517	-4.60517	-0.891598	-4.60517	-4.60517	-4.60517	-4.60517	-4.59522	2.30358
11	2016	0	1	0	1	5	2	0	1	0	0	0.5	0.3	1	0.8	0.5	0	0.002	10	1	5.25304	3.54157	0.674194	-4.60517	-4.60517	-0.673345	-1.17118	0.00995	-0.210721	-0.673345	-4.42285	2.30358
11	2016	1	1	1	1	3	2	0	1	0	0	0.5	0.3	1	0.8	0.5	0	0.002	10	1	5.25304	3.54157	0.674194	-4.60517	-4.60517	-0.673345	-1.17118	0.00995	-0.210721	-0.673345	-4.42285	2.30358
11	2016	1	1	0	1	5	2	0	1	8	0	0.5	0.2	1	0.046	0	0	0.0003	30	1	5.25304	3.54157	0.674194	2.08069	-4.60517	-0.673345	-1.56065	0.00995	-2.8824	-4.60517	-4.57561	3.40153
11	2016	0	1	1	1	5	2	0	1	8	0	0.5	0.2	1	0.046	0	0	0.0003	30	1	5.25304	3.54157	0.674194	2.08069	-4.60517	-0.673345	-1.56065	0.00995	-2.8824	-4.60517	-4.57561	3.40153
11	2016	0	0	0	1	3	4	0	0	8	0	0.5	0.2	1	0.046	0	0	0.0003	30	1	5.25304	3.54157	0.674194	2.08069	-4.60517	-0.673345	-1.56065	0.00995	-2.8824	-4.60517	-4.57561	3.40153
11	2016	0	1	1	1	3	2	0	0	0	0	0.17	0.03	1	0	2	0	0.00015	0	1	5.25304	3.54157	0.674194	-4.60517	-4.60517	-1.7148	-3.21888	0.00995	-4.60517	0.698135	-4.59028	-4.60517
11	2016	0	1	0	1	3	2	0	1	0	0	0.17	0.03	1	0	2	0	0.00015	0	1	5.25304	3.54157	0.674194	-4.60517	-4.60517	-1.7148	-3.21888	0.00995	-4.60517	0.698135	-4.59028	-4.60517
11	2016	1	0	0	1	4	2	0	0	2.5	0	0.3	0.2	0	0	0	0	0	0	1	5.25304	3.54157	0.674194	0.920283	-4.60517	-1.17118	-1.56065	-4.60517	-4.60517	-4.60517	-4.60517	-4.60517
11	2016	1	0	1	1	4	2	0	0	2.5	0	0.3	0.2	0	0	0	0	0	0	1	5.25304	3.54157	0.674194	0.920283	-4.60517	-1.17118	-1.56065	-4.60517	-4.60517	-4.60517	-4.60517	-4.60517
11	2016	0	0	1	1	4	2	0	0	7.08	0	0.5	0.03	0	0	0	0	0.0001	3	1	5.25304	3.54157	0.674194	1.95869	-4.60517	-0.673345	-3.21888	-4.60517	-4.60517	-4.60517	-4.59522	1.10194
11	2016	1	1	1	1	5	4	1	1	7.08	0	0.5	0.03	0	0	0	0	0.0001	3	1	5.25304	3.54157	0.674194	1.95869	-4.60517	-0.673345	-3.21888	-4.60517	-4.60517	-4.60517	-4.59522	1.10194
11	2016	0	1	0	1	4	2	1	1	7.08	0	0.5	0.03	0	0	0	0	0.0001	3	1	5.25304	3.54157	0.674194	1.95869	-4.60517	-0.673345	-3.21888	-4.60517	-4.60517	-4.60517	-4.59522	1.10194
11	2016	1	1	1	1	5	1	0	1	7.08	0	0.5	0.03	0	0	0	0	0.0001	3	1	5.25304	3.54157	0.674194	1.95869	-4.60517	-0.673345	-3.21888	-4.60517	-4.60517	-4.60517	-4.59522	1.10194
11	2016	0	1	0	1	3	2	1	1	0	0	0.4	0	0.03	0	0	0	0	10	1	5.25304	3.54157	0.674194	-4.60517	-4.60517	-0.891598	-4.60517	-3.21888	-4.60517	-4.60517	-4.60517	2.30358
11	2016	1	1	1	1	3	2	0	0	0	0	0.4	0	0.03	0	0	0	0	10	1	5.25304	3.54157	0.674194	-4.60517	-4.60517	-0.891598	-4.60517	-3.21888	-4.60517	-4.60517	-4.60517	2.30358
11	2016	1	1	1	1	3	2	1	1	0	0	0.5	0.005	2	0	0	0	0.0005	20	1	5.25304	3.54157	0.674194	-4.60517	-4.60517	-0.673345	-4.1997	0.698135	-4.60517	-4.60517	-4.55638	2.99623
11	2016	0	1	0	1	4	2	0	1	0	0	0.5	0.005	2	0	0	0	0.0005	20	1	5.25304	3.54157	0.674194	-4.60517	-4.60517	-0.673345	-4.1997	0.698135	-4.60517	-4.60517	-4.55638	2.99623
11	2016	1	1	1	1	4	2	1	1	2.6	0	0.2	0.1	0	0	0	0	0.0003	0	1	5.25304	3.54157	0.674194	0.95935	-4.60517	-1.56065	-2.20728	-4.60517	-4.60517	-4.60517	-4.57561	-4.60517
11	2016	1	0	0	1	4	2	1	0	2.6	0	0.2	0.1	0	0	0	0	0.0003	0	1	5.25304	3.54157	0.674194	0.95935	-4.60517	-1.56065	-2.20728	-4.60517	-4.60517	-4.60517	-4.57561	-4.60517
11	2016	1	1	1	1	4	2	1	1	2.6	0	0.2	0.1	0	0	0	0	0.0003	0	1	5.25304	3.54157	0.674194	0.95935	-4.60517	-1.56065	-2.20728	-4.60517	-4.60517	-4.60517	-4.57561	-4.60517
11	2016	0	0	0	1	1	4	0	0	0	0.4	0.1	0	0	0	0	0	0	15	1	5.25304	3.54157	0.674194	-4.60517	-0.891598	-2.20728	-4.60517	-4.60517	-4.60517	-4.60517	-4.60517	2.70872
11	2016	0	1	1	1	5	2	0	0	0	0	0.3	0	3	0.1	0.3	0	0.01	10	1	5.25304	3.54157	0.674194	-4.60517	-4.60517	-1.17118	-4.60517	1.10194	-2.20728	-1.17118	-3.91202	2.30358
11	2016	1	1	0	1	4	2	1	1	0	0	0.3	0	3	0.1	0.3	0	0.01	10	1	5.25304	3.54157	0.674194	-4.60517	-4.60517	-1.17118	-4.60517	1.10194	-2.20728	-1.17118	-3.91202	2.30358
11	2016	1	1	0	1	3	4	0	1	9.95	0	0.6	0.03	0.3	0.8	0	0	0.001	3	1	5.25304	3.54157	0.674194	2.29858	-4.60517	-0.494296	-3.21888	-1.17118	-0.210721	-4.60517	-4.50986	1.10194
11	2016	1	1	0	1	4	2	0	0	9.95	0	0.6	0.03	0.3	0.8	0	0	0.001	3	1	5.25304	3.54157	0.674194	2.29858	-4.60517	-0.494296	-3.21888	-1.17118	-0.210721	-4.60517	-4.50986	1.10194
11	2016	1	1	1	1	4	2	0	1	9.95	0	0.6	0.03	0.3	0.8	0	0	0.001	3	1	5.25304	3.54157	0.674194	2.29858	-4.60517	-0.494296	-3.21888	-1.17118	-0.210721	-4.60517	-4.50986	1.10194
11	2016	0	0	0	1	4	2	0	0	20	0	0.36	0.02	0	12	0	0	0.003	0.005	1	5.25304	3.54157	0.674194	2.99623	-4.60517	-0.994252	-3.50656	-4.60517	2.48574	-4.60517	-4.34281	-4.1997
11	2016	0	1	1	1	4	2	1	1	20	0	0.36	0.02	0	12	0	0	0.003	0.005	1	5.25304	3.54157	0.674194	2.99623	-4.60517	-0.994252	-3.50656	-4.60517	2.48574	-4.60517	-4.34281	-4.1997
11	2016	1	1	0	1	4	2	1	1	20	0	0.36	0.02	0	12	0	0	0.003	0.005	1	5.25304	3.54157	0.674194	2.99623	-4.60517	-0.994252	-3.50656	-4.60517	2.48574	-4.60517	-4.34281	-4.1997
11	2016	1	1	0	1	4	2	1	1	6.36	0	0.4	0	0	0	0	0	0.000105	0	1	5.25304	3.54157	0.674194	1.8516	-4.60517	-0.891598	-4.60517	-4.60517	-4.60517	-4.60517	-4.59473	-4.60517
11	2016	1	0	1	1	4	2	1	1	6.36	0	0.4	0	0	0	0	0	0.000105	0	1	5.25304	3.54157	0.674194	1.8516	-4.60517	-0.891598	-4.60517	-4.60517	-4.60517	-4.60517	-4.59473	-4.60517
11	2016	1	1	1	1	5	2	0	1	6.36	0	0.4	0	0	0	0	0	0.000105	0	1	5.25304	3.54157	0.674194	1.8516	-4.60517	-0.891598	-4.60517	-4.60517	-4.60517	-4.60517	-4.59473	-4.60517
11	2016	1	1	0	1	5	2	1	1	6.36	0	0.4	0	0	0	0	0	0.000105	0	1	5.25304	3.54157	0.674194	1.8516	-4.60517	-0.891598	-4.60517	-4.60517	-4.60517	-4.60517	-4.59473	-4.60517
11	2016	1	0	0	1	2	4	3	0	0	0	0.06	0	0	0	0	0	0	0	1	5.25304	3.54157	0.674194	-4.60517	-4.60517	-2.65926	-4.60517	-4.60517	-4.60517	-4.60517	-4.60517	-4.60517
11	2016	1	0	1	1	3	2	0	0	0	0	0.1	0.086	0	0	0	0	0.00015	10	1	5.25304	3.54157	0.674194	-4.60517	-4.60517	-2.20728	-2.34341	-4.60517	-4.60517	-4.60517	-4.59028	2.30358
11	2016	1	1	0	1	3	2	1	0	0	0	0.1	0.086	0	0	0	0	0.00015	10	1	5.25304	3.54157	0.674194	-4.60517	-4.60517	-2.20728	-2.34341	-4.60517	-4.60517	-4.60517	-4.59028	2.30358
11	2016	0	0	1	1	4	2	1	1	0	0.72	0.23	0	0	0	0	29.9	0.0002	5	1	5.25304	3.54157	0.674194	-4.60517	-0.314711	-1.42712	-4.60517	-4.60517	-4.60517	-4.60517	-4.58537	1.61144
11	2016	1	0	0	1	4	2	1	0	0	0.72	0.23	0	0	0	0	29.9	0.0002	5	1	5.25304	3.54157	0.674194	-4.60517	-0.314711	-1.42712	-4.60517	-4.60517	-4.60517	-4.60517	-4.58537	1.61144
11	2016	0	1	0	1	5	2	1	1	11	0	0.2	0.05	0	0.07	0	48.65	0.0023	3	1	5.25304	3.54157	0.674194	2.3988	-4.60517	-1.56065	-2.81341	-4.60517	-2.52573	-4.60517	-4.39816	1.10194
11	2016	1	1	1	1	4	2	2	2	0	0	0.2	0.015	0	0	0	0	5e-05	2	1	5.25304	3.54157	0.674194	-4.60517	-4.60517	-1.56065	-3.68888	-4.60517	-4.60517	-4.60517	-4.60018	0.698135
11	2016	0	1	0	1	3	2	0	1	14.4	0	0.6	0.1	0	0.3	0	0	0.00064	0	1	5.25304	3.54157	0.674194	2.66792	-4.60517	-0.494296	-2.20728	-4.60517	-1.17118	-4.60517	-4.54314	-4.60517
11	2016	0	1	0	1	4	2	2	2	14.4	0	0.6	0.1	0	0.3	0	0	0.00064	0	1	5.25304	3.54157	0.674194	2.66792	-4.60517	-0.494296	-2.20728	-4.60517	-1.17118	-4.60517	-4.54314	-4.60517
11	2016	1	1	1	1	3	4	2	2	0	0	0.8	0.07	0.8	0	0	0	0.0002	0	1	5.25304	3.54157	0.674194	-4.60517	-4.60517	-0.210721	-2.52573	-0.210721	-4.60517	-4.60517	-4.58537	-4.60517
11	2016	1	0	1	1	4	2	0	0	0	0	0.3	0.0365	0	0	0	0	6.8e-05	0.5	1	5.25304	3.54157	0.674194	-4.60517	-4.60517	-1.17118	-3.0683	-4.60517	-4.60517	-4.60517	-4.59839	-0.673345
11	2016	0	1	0	1	4	2	0	0	0	0	0.3	0.0365	0	0	0	0	6.8e-05	0.5	1	5.25304	3.54157	0.674194	-4.60517	-4.60517	-1.17118	-3.0683	-4.60517	-4.60517	-4.60517	-4.59839	-0.673345
11	2016	1	1	0	1	5	1	0	1	0	0	0.5	0.5	0.1	0	0	30	0.0005	6	1	5.25304	3.54157	0.674194	-4.60517	-4.60517	-0.673345	-0.673345	-2.20728	-4.60517	-4.60517	-4.55638	1.79343
11	2016	0	1	0	1	3	2	0	1	3	0	0.3	0.12	0.05	0	0	0	0.000245	20	1	5.25304	3.54157	0.674194	1.10194	-4.60517	-1.17118	-2.04022	-2.81341	-4.60517	-4.60517	-4.58096	2.99623
11	2016	1	0	1	1	3	2	0	0	3	0	0.3	0.12	0.05	0	0	0	0.000245	20	1	5.25304	3.54157	0.674194	1.10194	-4.60517	-1.17118	-2.04022	-2.81341	-4.60517	-4.60517	-4.58096	2.99623
11	2016	1	1	1	1	5	1	0	1	3	0	0.3	0.12	0.05	0	0	0	0.000245	20	1	5.25304	3.54157	0.674194	1.10194	-4.60517	-1.17118	-2.04022	-2.81341	-4.60517	-4.60517	-4.58096	2.99623
11	2016	0	1	0	1	3	2	0	1	0	0	0.3	0.509	0.24	0	0.36	0	0.000445	20	1	5.25304	3.54157	0.674194	-4.60517	-4.60517	-1.17118	-0.655851	-1.38629	-4.60517	-0.994252	-4.56163	2.99623
11	2016	1	0	1	1	4	2	0	0	0	0	0.3	0.509	0.24	0	0.36	0	0.000445	20	1	5.25304	3.54157	0.674194	-4.60517	-4.60517	-1.17118	-0.655851	-1.38629	-4.60517	-0.994252	-4.56163	2.99623
11	2016	1	1	1	1	5	2	2	2	0	0	0.3	0.05	0.02	0	0	0	0.0001	20	1	5.25304	3.54157	0.674194	-4.60517	-4.60517	-1.17118	-2.81341	-3.50656	-4.60517	-4.60517	-4.59522	2.99623
11	2016	0	1	0	1	4	2	2	2	0	0	0.3	0.05	0.02	0	0	0	0.0001	20	1	5.25304	3.54157	0.674194	-4.60517	-4.60517	-1.17118	-2.81341	-3.50656	-4.60517	-4.60517	-4.59522	2.99623
11	2016	1	1	0	1	1	4	1	1	0	0	0.15	0	0	0	0	0	0.0001	5	1	5.25304	3.54157	0.674194	-4.60517	-4.60517	-1.83258	-4.60517	-4.60517	-4.60517	-4.60517	-4.59522	1.61144
11	2016	1	0	1	1	1	2	1	0	0	0	0.15	0	0	0	0	0	9e-05	80	1	5.25304	3.54157	0.674194	-4.60517	-4.60517	-1.83258	-4.60517	-4.60517	-4.60517	-4.60517	-4.59621	4.38215
11	2016	0	0	0	1	3	2	0	0	0	0	0.15	0	0	0	0	0	9e-05	80	1	5.25304	3.54157	0.674194	-4.60517	-4.60517	-1.83258	-4.60517	-4.60517	-4.60517	-4.60517	-4.59621	4.38215
11	2016	1	1	0	1	5	1	0	1	2.64	0	0.22	0.12	0	0	0	0	9.2e-05	0	1	5.25304	3.54157	0.674194	0.97456	-4.60517	-1.46968	-2.04022	-4.60517	-4.60517	-4.60517	-4.59601	-4.60517
11	2016	1	1	0	1	2	2	0	1	0	0	0.35	0.0023	0	0	0	0	5e-06	11	1	5.25304	3.54157	0.674194	-4.60517	-4.60517	-1.02165	-4.39816	-4.60517	-4.60517	-4.60517	-4.60467	2.3988
11	2016	1	1	1	1	2	2	1	1	7	0	0.2	0.03	0	0	0	0	1e-05	0.6	1	5.25304	3.54157	0.674194	1.94734	-4.60517	-1.56065	-3.21888	-4.60517	-4.60517	-4.60517	-4.60417	-0.494296
11	2016	0	1	0	1	4	2	0	1	7	0	0.2	0.03	0	0	0	0	1e-05	0.6	1	5.25304	3.54157	0.674194	1.94734	-4.60517	-1.56065	-3.21888	-4.60517	-4.60517	-4.60517	-4.60417	-0.494296
11	2016	0	0	1	1	3	2	0	1	0	0	0.3	0.24	10	3	1	21.25	0.0015	0	1	5.25304	3.54157	0.674194	-4.60517	-4.60517	-1.17118	-1.38629	2.30358	1.10194	0.00995	-4.46541	-4.60517
11	2016	0	1	0	1	3	2	0	0	0	0	0.3	0.24	10	3	1	21.25	0.0015	0	1	5.25304	3.54157	0.674194	-4.60517	-4.60517	-1.17118	-1.38629	2.30358	1.10194	0.00995	-4.46541	-4.60517
11	2016	0	1	1	1	1	2	0	0	4.5	0	0.5	0.1	0.5	0	0	0	5e-05	50	1	5.25304	3.54157	0.674194	1.5063	-4.60517	-0.673345	-2.20728	-0.673345	-4.60517	-4.60517	-4.60018	3.91222
11	2016	0	1	0	1	3	2	0	0	4.5	0	0.5	0.1	0.5	0	0	0	5e-05	50	1	5.25304	3.54157	0.674194	1.5063	-4.60517	-0.673345	-2.20728	-0.673345	-4.60517	-4.60517	-4.60018	3.91222
11	2016	1	0	1	1	4	2	1	0	4.5	0	0.5	0.1	0.5	0	0	0	5e-05	50	1	5.25304	3.54157	0.674194	1.5063	-4.60517	-0.673345	-2.20728	-0.673345	-4.60517	-4.60517	-4.60018	3.91222
11	2016	1	1	0	1	4	2	1	1	4.5	0	0.5	0.1	0.5	0	0	0	5e-05	50	1	5.25304	3.54157	0.674194	1.5063	-4.60517	-0.673345	-2.20728	-0.673345	-4.60517	-4.60517	-4.60018	3.91222
11	2016	0	1	0	1	1	2	0	1	6	0	0.4	0.1	0.2	0	0.05	0	5e-05	6	1	5.25304	3.54157	0.674194	1.79343	-4.60517	-0.891598	-2.20728	-1.56065	-4.60517	-2.81341	-4.60018	1.79343
11	2016	0	1	1	1	4	2	1	1	6	0	0.4	0.1	0.2	0	0.05	0	5e-05	6	1	5.25304	3.54157	0.674194	1.79343	-4.60517	-0.891598	-2.20728	-1.56065	-4.60517	-2.81341	-4.60018	1.79343
11	2016	1	0	1	1	4	2	0	0	0	0	0.5	0.05	0.5	0.06	0	0	0.0001	0	1	5.25304	3.54157	0.674194	-4.60517	-4.60517	-0.673345	-2.81341	-0.673345	-2.65926	-4.60517	-4.59522	-4.60517
11	2016	1	0	0	1	4	2	1	0	0	0	0.5	0.05	0.5	0.06	0	0	0.0001	0	1	5.25304	3.54157	0.674194	-4.60517	-4.60517	-0.673345	-2.81341	-0.673345	-2.65926	-4.60517	-4.59522	-4.60517
11	2016	0	1	0	1	4	2	1	1	0	0	0.5	0	15	0	0	0	0.0005	15	1	5.25304	3.54157	0.674194	-4.60517	-4.60517	-0.673345	-4.60517	2.70872	-4.60517	-4.60517	-4.55638	2.70872
11	2016	1	1	0	1	4	2	1	1	5	0	0.25	0.02	0.5	0.1	0	0	0.00015	10	1	5.25304	3.54157	0.674194	1.61144	-4.60517	-1.34707	-3.50656	-0.673345	-2.20728	-4.60517	-4.59028	2.30358
11	2016	0	0	1	1	4	2	0	0	5	0	0.25	0.02	0.5	0.1	0	0	0.00015	10	1	5.25304	3.54157	0.674194	1.61144	-4.60517	-1.34707	-3.50656	-0.673345	-2.20728	-4.60517	-4.59028	2.30358
11	2016	1	1	1	1	5	1	1	1	5	0	0.25	0.02	0.5	0.1	0	0	0.00015	10	1	5.25304	3.54157	0.674194	1.61144	-4.60517	-1.34707	-3.50656	-0.673345	-2.20728	-4.60517	-4.59028	2.30358
11	2016	0	0	0	1	4	2	0	0	16.68	0	0.35	0	0.076	3.4725	0	0	0.001	15	1	5.25304	3.54157	0.674194	2.81481	-4.60517	-1.02165	-4.60517	-2.45341	1.24775	-4.60517	-4.50986	2.70872
11	2016	1	0	1	1	3	2	0	1	16.68	0	0.35	0	0.076	3.4725	0	0	0.001	15	1	5.25304	3.54157	0.674194	2.81481	-4.60517	-1.02165	-4.60517	-2.45341	1.24775	-4.60517	-4.50986	2.70872
11	2016	1	1	1	1	5	2	1	1	16.68	0	0.35	0	0.076	3.4725	0	0	0.001	15	1	5.25304	3.54157	0.674194	2.81481	-4.60517	-1.02165	-4.60517	-2.45341	1.24775	-4.60517	-4.50986	2.70872
11	2016	0	1	0	1	4	2	1	1	16.68	0	0.35	0	0.076	3.4725	0	0	0.001	15	1	5.25304	3.54157	0.674194	2.81481	-4.60517	-1.02165	-4.60517	-2.45341	1.24775	-4.60517	-4.50986	2.70872
11	2016	1	0	0	1	5	2	0	1	5	0	0.5	0.03	1	0.05	0	0	0.0005	60	1	5.25304	3.54157	0.674194	1.61144	-4.60517	-0.673345	-3.21888	0.00995	-2.81341	-4.60517	-4.55638	4.09451
11	2016	0	1	1	1	3	2	1	1	5	0	0.5	0.03	1	0.05	0	0	0.0005	60	1	5.25304	3.54157	0.674194	1.61144	-4.60517	-0.673345	-3.21888	0.00995	-2.81341	-4.60517	-4.55638	4.09451
11	2016	0	1	0	1	5	2	1	1	5	0	0.5	0.03	1	0.05	0	0	0.0005	60	1	5.25304	3.54157	0.674194	1.61144	-4.60517	-0.673345	-3.21888	0.00995	-2.81341	-4.60517	-4.55638	4.09451
11	2016	1	1	0	1	3	2	0	0	0	0	0.25	0.05	1	0	2.5	0	0	0	1	5.25304	3.54157	0.674194	-4.60517	-4.60517	-1.34707	-2.81341	0.00995	-4.60517	0.920283	-4.60517	-4.60517
11	2016	1	0	1	1	4	2	1	0	0	0	0.25	0.05	1	0	2.5	0	0	0	1	5.25304	3.54157	0.674194	-4.60517	-4.60517	-1.34707	-2.81341	0.00995	-4.60517	0.920283	-4.60517	-4.60517
11	2016	1	1	1	1	5	2	2	2	2.5	0	0.25	0.02	0.05	0	0	26.6667	0.003	100	1	5.25304	3.54157	0.674194	0.920283	-4.60517	-1.34707	-3.50656	-2.81341	-4.60517	-4.60517	-4.34281	4.60527
11	2016	1	0	0	1	5	2	0	0	2.5	0	0.25	0.02	0.05	0	0	26.6667	0.003	100	1	5.25304	3.54157	0.674194	0.920283	-4.60517	-1.34707	-3.50656	-2.81341	-4.60517	-4.60517	-4.34281	4.60527
11	2016	0	1	0	1	5	1	0	1	2.5	0	0.25	0.02	0.05	0	0	26.6667	0.003	100	1	5.25304	3.54157	0.674194	0.920283	-4.60517	-1.34707	-3.50656	-2.81341	-4.60517	-4.60517	-4.34281	4.60527
11	2016	1	1	0	1	4	2	1	1	0	0	0.5	0.05	1.5	0.6	0	0	0.0008	20	1	5.25304	3.54157	0.674194	-4.60517	-4.60517	-0.673345	-2.81341	0.41211	-0.494296	-4.60517	-4.52821	2.99623
11	2016	0	0	1	1	4	2	0	1	0	0	0.5	0.05	1.5	0.6	0	0	0.0008	20	1	5.25304	3.54157	0.674194	-4.60517	-4.60517	-0.673345	-2.81341	0.41211	-0.494296	-4.60517	-4.52821	2.99623
11	2016	1	0	0	1	5	1	1	0	0	0	0.15	0.0365	0	0	0	0	5e-05	7	1	5.25304	3.54157	0.674194	-4.60517	-4.60517	-1.83258	-3.0683	-4.60517	-4.60517	-4.60517	-4.60018	1.94734
11	2016	1	1	0	1	4	2	1	1	12	0	0.4	0.2	0.3	0.2	0.05	0	0.0008	5.6	1	5.25304	3.54157	0.674194	2.48574	-4.60517	-0.891598	-1.56065	-1.17118	-1.56065	-2.81341	-4.52821	1.72455
11	2016	1	1	1	1	5	2	0	1	0	0	0.2	0.032	0	0	0	0	0.0005	20	1	5.25304	3.54157	0.674194	-4.60517	-4.60517	-1.56065	-3.17009	-4.60517	-4.60517	-4.60517	-4.55638	2.99623
11	2016	1	0	0	1	5	2	1	0	0	0	0.2	0.032	0	0	0	0	0.0005	20	1	5.25304	3.54157	0.674194	-4.60517	-4.60517	-1.56065	-3.17009	-4.60517	-4.60517	-4.60517	-4.55638	2.99623
11	2016	1	1	1	1	5	2	0	1	10	0	0.1	0.1	1	1	0	0	0.001	5	1	5.25304	3.54157	0.674194	2.30358	-4.60517	-2.20728	-2.20728	0.00995	0.00995	-4.60517	-4.50986	1.61144
11	2016	0	1	0	1	5	2	0	1	10	0	0.1	0.1	1	1	0	0	0.001	5	1	5.25304	3.54157	0.674194	2.30358	-4.60517	-2.20728	-2.20728	0.00995	0.00995	-4.60517	-4.50986	1.61144
11	2016	1	1	0	1	4	2	1	1	0	0	0.3	0	0.6	0.48	0	24.6667	0.0013	4.5	1	5.25304	3.54157	0.674194	-4.60517	-4.60517	-1.17118	-4.60517	-0.494296	-0.71335	-4.60517	-4.48295	1.5063
11	2016	0	0	1	1	3	2	1	1	0	0	0.3	0	0.6	0.48	0	24.6667	0.0013	4.5	1	5.25304	3.54157	0.674194	-4.60517	-4.60517	-1.17118	-4.60517	-0.494296	-0.71335	-4.60517	-4.48295	1.5063
11	2016	1	1	1	1	3	2	1	1	0	0	0.4	0	0	0	0	15.3333	0.0003	8	1	5.25304	3.54157	0.674194	-4.60517	-4.60517	-0.891598	-4.60517	-4.60517	-4.60517	-4.60517	-4.57561	2.08069
11	2016	0	1	0	1	3	2	0	1	0	0	0.4	0	0	0	0	15.3333	0.0003	8	1	5.25304	3.54157	0.674194	-4.60517	-4.60517	-0.891598	-4.60517	-4.60517	-4.60517	-4.60517	-4.57561	2.08069
11	2016	0	1	0	2	5	2	1	1	40	0	0.8	0.5	6	20	0	100	0.003	30	1	5.25304	3.54157	0.674194	3.68913	-4.60517	-0.210721	-0.673345	1.79343	2.99623	-4.60517	-4.34281	3.40153
11	2016	0	1	0	1	5	2	1	1	50	0	0.5	0.2	15	0.4	0.6	0	0.004	60	1	5.25304	3.54157	0.674194	3.91222	-4.60517	-0.673345	-1.56065	2.70872	-0.891598	-0.494296	-4.2687	4.09451
11	2016	0	1	1	1	5	2	2	2	20	0	0.3	0.24	2	0	0	0	0.0005	40	1	5.25304	3.54157	0.674194	2.99623	-4.60517	-1.17118	-1.38629	0.698135	-4.60517	-4.60517	-4.55638	3.68913
11	2016	0	1	1	1	3	2	0	1	4	0	0.3	0.02	2.5	0	0.3	18	0.0005	8	1	5.25304	3.54157	0.674194	1.38879	-4.60517	-1.17118	-3.50656	0.920283	-4.60517	-1.17118	-4.55638	2.08069
11	2016	1	1	0	1	4	2	0	0	4	0	0.3	0.02	2.5	0	0.3	18	0.0005	8	1	5.25304	3.54157	0.674194	1.38879	-4.60517	-1.17118	-3.50656	0.920283	-4.60517	-1.17118	-4.55638	2.08069
11	2016	1	1	1	1	5	2	1	1	30	0	0.4	0	7	0.5	1	0	0.0025	20	1	5.25304	3.54157	0.674194	3.40153	-4.60517	-0.891598	-4.60517	1.94734	-0.673345	0.00995	-4.38203	2.99623
11	2016	1	1	0	1	5	2	2	2	30	0	0.4	0	7	0.5	1	0	0.0025	20	1	5.25304	3.54157	0.674194	3.40153	-4.60517	-0.891598	-4.60517	1.94734	-0.673345	0.00995	-4.38203	2.99623
11	2016	1	1	0	1	4	2	1	1	7.6	0	0.5	0.06	0.4	0.5	0.05	0	0.0045	50	1	5.25304	3.54157	0.674194	2.02946	-4.60517	-0.673345	-2.65926	-0.891598	-0.673345	-2.81341	-4.23361	3.91222
11	2016	1	1	1	1	5	2	1	0	7.6	0	0.5	0.06	0.4	0.5	0.05	0	0.0045	50	1	5.25304	3.54157	0.674194	2.02946	-4.60517	-0.673345	-2.65926	-0.891598	-0.673345	-2.81341	-4.23361	3.91222
11	2016	0	1	1	1	5	2	1	1	3	0.27	0.3	0	0.2	0.4	0.22	18	0.001	15	1	5.25304	3.54157	0.674194	1.10194	-1.27297	-1.17118	-4.60517	-1.56065	-0.891598	-1.46968	-4.50986	2.70872
11	2016	1	1	0	2	3	1	3	1	0	0.03	0.015	0	0	0	0	0	1.4e-05	2	1	5.25304	3.54157	0.674194	-4.60517	-3.21888	-3.68888	-4.60517	-4.60517	-4.60517	-4.60517	-4.60377	0.698135
11	2016	0	1	1	1	2	2	0	1	30	0	0.5	0.05	1	0.5	0	0	0.0015	5	1	5.25304	3.54157	0.674194	3.40153	-4.60517	-0.673345	-2.81341	0.00995	-0.673345	-4.60517	-4.46541	1.61144
11	2016	1	1	0	1	1	2	0	1	30	0	0.5	0.05	1	0.5	0	0	0.0015	5	1	5.25304	3.54157	0.674194	3.40153	-4.60517	-0.673345	-2.81341	0.00995	-0.673345	-4.60517	-4.46541	1.61144
11	2016	0	1	1	1	5	2	2	2	30	0	0.5	0.05	1	0.5	0	0	0.0015	5	1	5.25304	3.54157	0.674194	3.40153	-4.60517	-0.673345	-2.81341	0.00995	-0.673345	-4.60517	-4.46541	1.61144
11	2016	0	0	1	1	3	2	1	1	0	0	0.3	0	0	0	0	8.66667	0.0001	5	1	5.25304	3.54157	0.674194	-4.60517	-4.60517	-1.17118	-4.60517	-4.60517	-4.60517	-4.60517	-4.59522	1.61144
11	2016	1	1	0	1	3	2	0	1	0	0	0.3	0	0	0	0	8.66667	0.0001	5	1	5.25304	3.54157	0.674194	-4.60517	-4.60517	-1.17118	-4.60517	-4.60517	-4.60517	-4.60517	-4.59522	1.61144
11	2016	0	1	1	2	4	2	1	1	6.5	0	0.24	0	0	0	0	0	0.0001	2.5	1	5.25304	3.54157	0.674194	1.87334	-4.60517	-1.38629	-4.60517	-4.60517	-4.60517	-4.60517	-4.59522	0.920283
11	2016	0	1	0	1	5	2	1	1	10	0	0.1	0	0	0	0	10	0.0004	0.5	1	5.25304	3.54157	0.674194	2.30358	-4.60517	-2.20728	-4.60517	-4.60517	-4.60517	-4.60517	-4.56595	-0.673345
11	2016	1	1	0	1	4	2	3	1	0	0	0.15	0	0	0	0	0	5e-05	0	1	5.25304	3.54157	0.674194	-4.60517	-4.60517	-1.83258	-4.60517	-4.60517	-4.60517	-4.60517	-4.60018	-4.60517
11	2016	1	1	1	1	5	2	0	1	0	0	0.15	0	0	0	0	0	5e-05	0	1	5.25304	3.54157	0.674194	-4.60517	-4.60517	-1.83258	-4.60517	-4.60517	-4.60517	-4.60517	-4.60018	-4.60517
11	2016	0	1	1	1	4	2	0	1	0	0	0.15	0	0	0	0	0	5e-05	0	1	5.25304	3.54157	0.674194	-4.60517	-4.60517	-1.83258	-4.60517	-4.60517	-4.60517	-4.60517	-4.60018	-4.60517
11	2016	1	0	0	1	1	2	0	0	0	0	0.15	0	0	0	0	0	5e-05	0	1	5.25304	3.54157	0.674194	-4.60517	-4.60517	-1.83258	-4.60517	-4.60517	-4.60517	-4.60517	-4.60018	-4.60517
11	2016	0	1	1	1	5	2	1	1	12	0	0.2	0.03	0.2	0.2	0	22.6667	0.001	0	1	5.25304	3.54157	0.674194	2.48574	-4.60517	-1.56065	-3.21888	-1.56065	-1.56065	-4.60517	-4.50986	-4.60517
11	2016	1	1	0	1	5	2	2	2	12	0	0.2	0.03	0.2	0.2	0	22.6667	0.001	0	1	5.25304	3.54157	0.674194	2.48574	-4.60517	-1.56065	-3.21888	-1.56065	-1.56065	-4.60517	-4.50986	-4.60517
11	2016	1	1	1	2	5	2	2	2	20	0	0.3	0.02	0	0.3	0	0	0.0006	15	1	5.25304	3.54157	0.674194	2.99623	-4.60517	-1.17118	-3.50656	-4.60517	-1.17118	-4.60517	-4.5469	2.70872
11	2016	0	1	0	2	6	2	2	2	20	0	0.3	0.02	0	0.3	0	0	0.0006	15	1	5.25304	3.54157	0.674194	2.99623	-4.60517	-1.17118	-3.50656	-4.60517	-1.17118	-4.60517	-4.5469	2.70872
11	2016	0	1	0	2	1	1	1	1	0	0.02	0.07	0	0	0	0	100	0.00016	3	1	5.25304	3.54157	0.674194	-4.60517	-3.50656	-2.52573	-4.60517	-4.60517	-4.60517	-4.60517	-4.5893	1.10194
11	2016	1	1	1	2	5	1	1	1	0	0	0.03	0	0	0	0	0	5e-05	8	1	5.25304	3.54157	0.674194	-4.60517	-4.60517	-3.21888	-4.60517	-4.60517	-4.60517	-4.60517	-4.60018	2.08069
11	2016	0	1	1	2	3	1	0	1	0	0.12	0.07	0	0	0	0	0	0.0002	0	1	5.25304	3.54157	0.674194	-4.60517	-2.04022	-2.52573	-4.60517	-4.60517	-4.60517	-4.60517	-4.58537	-4.60517
11	2016	0	1	0	2	6	1	2	2	0	0	0.08	0.024	0	0	0.003	0	0.0001	3	1	5.25304	3.54157	0.674194	-4.60517	-4.60517	-2.40795	-3.38139	-4.60517	-4.60517	-4.34281	-4.59522	1.10194
11	2016	1	1	1	1	3	2	1	1	0	0	0.2	0.2	0.4	0	0	0	0.0003	6	1	5.25304	3.54157	0.674194	-4.60517	-4.60517	-1.56065	-1.56065	-0.891598	-4.60517	-4.60517	-4.57561	1.79343
11	2016	1	1	1	1	3	1	2	2	0.5	0	0.3	0.02	2	0	0.02	0	0.0005	10	1	5.25304	3.54157	0.674194	-0.673345	-4.60517	-1.17118	-3.50656	0.698135	-4.60517	-3.50656	-4.55638	2.30358
11	2016	1	1	0	2	3	2	2	2	0	0	0.2	0	0	0	0	35	5e-05	1	1	5.25304	3.54157	0.674194	-4.60517	-4.60517	-1.56065	-4.60517	-4.60517	-4.60517	-4.60517	-4.60018	0.00995
11	2016	1	1	0	1	4	1	3	1	7.2	0	0.3	0.2	0.5	0	0	0	0	2	1	5.25304	3.54157	0.674194	1.97547	-4.60517	-1.17118	-1.56065	-0.673345	-4.60517	-4.60517	-4.60517	0.698135
11	2016	1	1	1	2	3	2	1	1	0	0	0.15	0	0.5	0	0	16	0.0001	3	1	5.25304	3.54157	0.674194	-4.60517	-4.60517	-1.83258	-4.60517	-0.673345	-4.60517	-4.60517	-4.59522	1.10194
11	2016	0	1	0	2	3	2	0	0	0	0.02	0.1	0	0	0.01	0	0	0.00032	1.3	1	5.25304	3.54157	0.674194	-4.60517	-3.50656	-2.20728	-4.60517	-4.60517	-3.91202	-4.60517	-4.57367	0.270027
11	2016	0	1	1	2	3	2	1	0	0	0	0.1	0.01	0	0	0	0	5e-05	1	1	5.25304	3.54157	0.674194	-4.60517	-4.60517	-2.20728	-3.91202	-4.60517	-4.60517	-4.60517	-4.60018	0.00995
11	2016	1	1	0	2	3	1	0	1	0	0.32	0.02	0	0	0	0	0	4e-05	0.2	1	5.25304	3.54157	0.674194	-4.60517	-1.10866	-3.50656	-4.60517	-4.60517	-4.60517	-4.60517	-4.60118	-1.56065
11	2016	0	0	0	2	5	1	1	1	10	0	0.3	0.06	0	0	0	22	0.00025	7	1	5.25304	3.54157	0.674194	2.30358	-4.60517	-1.17118	-2.65926	-4.60517	-4.60517	-4.60517	-4.58048	1.94734
11	2016	0	1	1	1	3	2	0	1	0	0	0.05	0	0	0	0	0	1e-05	5	1	5.25304	3.54157	0.674194	-4.60517	-4.60517	-2.81341	-4.60517	-4.60517	-4.60517	-4.60517	-4.60417	1.61144
11	2016	1	1	1	2	5	1	1	1	4.79	0	0.2	0.05	0.1	0	0.02	20	0.0002	3	1	5.25304	3.54157	0.674194	1.56862	-4.60517	-1.56065	-2.81341	-2.20728	-4.60517	-3.50656	-4.58537	1.10194
11	2016	1	0	0	2	1	2	1	0	0	0.048	0.04	0	0	0	0	0	1.2e-05	2	1	5.25304	3.54157	0.674194	-4.60517	-2.84731	-2.99573	-4.60517	-4.60517	-4.60517	-4.60517	-4.60397	0.698135
11	2016	1	1	1	2	2	2	0	1	3.4	0	0.3	0.1	0.1	0	0	0	0	1	1	5.25304	3.54157	0.674194	1.22671	-4.60517	-1.17118	-2.20728	-2.20728	-4.60517	-4.60517	-4.60517	0.00995
11	2016	1	1	0	2	2	2	2	2	3.4	0	0.3	0.1	0.1	0	0	0	0	1	1	5.25304	3.54157	0.674194	1.22671	-4.60517	-1.17118	-2.20728	-2.20728	-4.60517	-4.60517	-4.60517	0.00995
11	2016	0	1	1	2	4	2	2	2	10	0	0.15	0	0.05	1.5	0	12.5	0.0013	5	1	5.25304	3.54157	0.674194	2.30358	-4.60517	-1.83258	-4.60517	-2.81341	0.41211	-4.60517	-4.48295	1.61144
11	2016	0	1	1	2	6	2	2	2	0	0	0.3	0	0	0	0	7.5	3e-05	0	1	5.25304	3.54157	0.674194	-4.60517	-4.60517	-1.17118	-4.60517	-4.60517	-4.60517	-4.60517	-4.60217	-4.60517
11	2016	1	1	1	2	2	1	2	2	0	0	0.1	0.02	0	0	0	10	1.5e-05	1	1	5.25304	3.54157	0.674194	-4.60517	-4.60517	-2.20728	-3.50656	-4.60517	-4.60517	-4.60517	-4.60367	0.00995
11	2016	0	1	1	2	4	2	1	1	0	0.015	0.06	0	0	0	0	0	1e-06	6	1	5.25304	3.54157	0.674194	-4.60517	-3.68888	-2.65926	-4.60517	-4.60517	-4.60517	-4.60517	-4.60507	1.79343
11	2016	1	1	0	1	5	1	1	1	0	0	0.15	0.03	0	0	0	15	3e-05	1	1	5.25304	3.54157	0.674194	-4.60517	-4.60517	-1.83258	-3.21888	-4.60517	-4.60517	-4.60517	-4.60217	0.00995
11	2016	1	1	1	2	1	1	0	1	0	0	0.2	0	0	0	0	0	0.0001	10	1	5.25304	3.54157	0.674194	-4.60517	-4.60517	-1.56065	-4.60517	-4.60517	-4.60517	-4.60517	-4.59522	2.30358
11	2016	0	1	0	2	1	2	0	1	0	0	0.2	0	0	0	0	0	0.0001	10	1	5.25304	3.54157	0.674194	-4.60517	-4.60517	-1.56065	-4.60517	-4.60517	-4.60517	-4.60517	-4.59522	2.30358
11	2016	1	1	1	2	3	2	2	2	0	0	0.2	0	0	0	0	0	0.0001	10	1	5.25304	3.54157	0.674194	-4.60517	-4.60517	-1.56065	-4.60517	-4.60517	-4.60517	-4.60517	-4.59522	2.30358
11	2016	0	1	0	1	3	1	1	1	0	0	0.05	0.02	0	0	0.1	100	0	0	1	5.25304	3.54157	0.674194	-4.60517	-4.60517	-2.81341	-3.50656	-4.60517	-4.60517	-2.20728	-4.60517	-4.60517
11	2016	0	1	1	2	6	2	2	2	8	0	0.36	0	0	0	0	0	0.0002	7	1	5.25304	3.54157	0.674194	2.08069	-4.60517	-0.994252	-4.60517	-4.60517	-4.60517	-4.60517	-4.58537	1.94734
11	2016	1	1	0	2	5	1	1	1	0.68	0	0.1	0.02	0.02	0	0	20	2e-05	0.3	1	5.25304	3.54157	0.674194	-0.371064	-4.60517	-2.20728	-3.50656	-3.50656	-4.60517	-4.60517	-4.60317	-1.17118
11	2016	1	0	1	1	5	2	2	2	11	0	0.2	0.05	0	0.07	0	48.65	0.0023	3	1	5.25304	3.54157	0.674194	2.3988	-4.60517	-1.56065	-2.81341	-4.60517	-2.52573	-4.60517	-4.39816	1.10194
11	2016	1	1	1	2	4	1	1	1	0	0.07	0.03	0	0	0	0	0	3e-05	3	1	5.25304	3.54157	0.674194	-4.60517	-2.52573	-3.21888	-4.60517	-4.60517	-4.60517	-4.60517	-4.60217	1.10194
11	2016	1	1	1	2	1	1	2	2	5	0	0.15	0	0	0	0	15	0	0	1	5.25304	3.54157	0.674194	1.61144	-4.60517	-1.83258	-4.60517	-4.60517	-4.60517	-4.60517	-4.60517	-4.60517
11	2016	1	1	0	2	5	1	3	1	6	0	0.25	0.03	0.03	0	0	18	5e-05	2	1	5.25304	3.54157	0.674194	1.79343	-4.60517	-1.34707	-3.21888	-3.21888	-4.60517	-4.60517	-4.60018	0.698135
11	2016	1	1	1	2	3	1	3	1	0	0.15	0.15	0	0	0	0	0	0.0001	1	1	5.25304	3.54157	0.674194	-4.60517	-1.83258	-1.83258	-4.60517	-4.60517	-4.60517	-4.60517	-4.59522	0.00995
11	2016	1	1	0	2	3	1	2	2	0	0	0.1	0.05	0.03	0	0	25	1e-05	0.2	1	5.25304	3.54157	0.674194	-4.60517	-4.60517	-2.20728	-2.81341	-3.21888	-4.60517	-4.60517	-4.60417	-1.56065
11	2016	0	1	1	2	2	1	3	1	0	0	0.05	0	0	0	0	0	0.0001	0	1	5.25304	3.54157	0.674194	-4.60517	-4.60517	-2.81341	-4.60517	-4.60517	-4.60517	-4.60517	-4.59522	-4.60517
11	2016	1	1	1	1	2	1	2	2	1	0	0.05	0.05	0.02	0	0.05	70	0.0005	0.8	1	5.25304	3.54157	0.674194	0.00995	-4.60517	-2.81341	-2.81341	-3.50656	-4.60517	-2.81341	-4.55638	-0.210721
11	2016	0	1	1	2	3	2	3	1	0	0	0.3	0	0	0	0	0	3.2e-05	1	1	5.25304	3.54157	0.674194	-4.60517	-4.60517	-1.17118	-4.60517	-4.60517	-4.60517	-4.60517	-4.60198	0.00995
11	2016	0	1	1	2	2	2	0	1	0	0	0.1	0	0	0	0	0	0.0002	0	1	5.25304	3.54157	0.674194	-4.60517	-4.60517	-2.20728	-4.60517	-4.60517	-4.60517	-4.60517	-4.58537	-4.60517
11	2016	0	1	0	1	4	1	1	1	0	0	0.25	0.01	0.02	0	0.26	6.66667	2e-05	2	1	5.25304	3.54157	0.674194	-4.60517	-4.60517	-1.34707	-3.91202	-3.50656	-4.60517	-1.30933	-4.60317	0.698135
11	2016	0	1	1	2	3	1	2	2	4	0	0.15	0	0	0	0	9	4e-05	1	1	5.25304	3.54157	0.674194	1.38879	-4.60517	-1.83258	-4.60517	-4.60517	-4.60517	-4.60517	-4.60118	0.00995
11	2016	1	1	1	1	5	2	2	2	4	0	0.1	0.03	0	0	0	0	3e-05	0.2	1	5.25304	3.54157	0.674194	1.38879	-4.60517	-2.20728	-3.21888	-4.60517	-4.60517	-4.60517	-4.60217	-1.56065
11	2016	0	1	1	1	6	2	2	2	8	0	0.2	0.05	0.2	0.1	0.05	6.66667	0.001	5	1	5.25304	3.54157	0.674194	2.08069	-4.60517	-1.56065	-2.81341	-1.56065	-2.20728	-2.81341	-4.50986	1.61144
11	2016	1	1	1	1	5	2	2	2	20	0	0.36	0.02	0	12	0	0	0.003	0.005	1	5.25304	3.54157	0.674194	2.99623	-4.60517	-0.994252	-3.50656	-4.60517	2.48574	-4.60517	-4.34281	-4.1997
11	2016	1	1	0	2	4	2	2	2	10	0	0.15	0	0.05	1.5	0	12.5	0.0013	5	1	5.25304	3.54157	0.674194	2.30358	-4.60517	-1.83258	-4.60517	-2.81341	0.41211	-4.60517	-4.48295	1.61144
11	2016	0	1	1	2	5	2	2	2	0	0	0.4	0.2	1	0	0.2	12	0.0002	0.75	1	5.25304	3.54157	0.674194	-4.60517	-4.60517	-0.891598	-1.56065	0.00995	-4.60517	-1.56065	-4.58537	-0.274437
11	2016	1	1	0	1	5	2	2	2	20	0	0.3	0.1	0.08	0	0.25	0	0.00055	30	1	5.25304	3.54157	0.674194	2.99623	-4.60517	-1.17118	-2.20728	-2.40795	-4.60517	-1.34707	-4.55163	3.40153
11	2016	1	1	0	1	5	2	2	2	20	0	0.6	0.2	0.2	0	0.2	19.5	0.0003	0	1	5.25304	3.54157	0.674194	2.99623	-4.60517	-0.494296	-1.56065	-1.56065	-4.60517	-1.56065	-4.57561	-4.60517
11	2016	1	1	1	2	3	2	2	2	0	0	0.2	0	0	0	0	35	5e-05	1	1	5.25304	3.54157	0.674194	-4.60517	-4.60517	-1.56065	-4.60517	-4.60517	-4.60517	-4.60517	-4.60018	0.00995
11	2016	1	1	0	2	3	2	2	2	6	0	0.3	0.2	0.3	0	0	21.25	0.001	3	1	5.25304	3.54157	0.674194	1.79343	-4.60517	-1.17118	-1.56065	-1.17118	-4.60517	-4.60517	-4.50986	1.10194
11	2016	1	1	0	1	3	2	0	1	3	0	0.2	0	0	0	0	14	4e-05	1	1	5.25304	3.54157	0.674194	1.10194	-4.60517	-1.56065	-4.60517	-4.60517	-4.60517	-4.60517	-4.60118	0.00995
11	2016	1	1	1	2	4	1	2	2	0	0.14	0.1	0	0	0	0	0	3e-05	0	1	5.25304	3.54157	0.674194	-4.60517	-1.89712	-2.20728	-4.60517	-4.60517	-4.60517	-4.60517	-4.60217	-4.60517
11	2016	1	1	0	2	3	1	1	1	2	0	0.13	0	0.1	0	0	33.3333	0.0002	10	1	5.25304	3.54157	0.674194	0.698135	-4.60517	-1.96611	-4.60517	-2.20728	-4.60517	-4.60517	-4.58537	2.30358
11	2016	1	0	1	1	3	2	0	1	4	0	0.5	0	0	0	0	0	0.002	10	1	5.25304	3.54157	0.674194	1.38879	-4.60517	-0.673345	-4.60517	-4.60517	-4.60517	-4.60517	-4.42285	2.30358
11	2016	0	1	0	1	1	2	1	1	4	0	0.5	0	0	0	0	0	0.002	10	1	5.25304	3.54157	0.674194	1.38879	-4.60517	-0.673345	-4.60517	-4.60517	-4.60517	-4.60517	-4.42285	2.30358
11	2016	1	1	0	2	5	1	1	1	0	0.3	0.1	0	0	0	0	0	0.0005	5	1	5.25304	3.54157	0.674194	-4.60517	-1.17118	-2.20728	-4.60517	-4.60517	-4.60517	-4.60517	-4.55638	1.61144
11	2016	0	1	0	2	5	2	1	1	0	0	0.3	0.05	0.1	0	0	18	0.0001	10	1	5.25304	3.54157	0.674194	-4.60517	-4.60517	-1.17118	-2.81341	-2.20728	-4.60517	-4.60517	-4.59522	2.30358
11	2016	0	1	0	1	5	1	1	1	4	0	0.15	0.05	0	0	0	60	0	0	1	5.25304	3.54157	0.674194	1.38879	-4.60517	-1.83258	-2.81341	-4.60517	-4.60517	-4.60517	-4.60517	-4.60517
11	2016	1	1	0	2	3	2	0	1	12	0	0.4	0.2	0.8	0.2	0	11.6667	0.0025	0.55	1	5.25304	3.54157	0.674194	2.48574	-4.60517	-0.891598	-1.56065	-0.210721	-1.56065	-4.60517	-4.38203	-0.579818
11	2016	1	1	1	2	3	1	1	1	0	0	0.08	0	0	0	0	0	6e-05	0	1	5.25304	3.54157	0.674194	-4.60517	-4.60517	-2.40795	-4.60517	-4.60517	-4.60517	-4.60517	-4.59919	-4.60517
11	2016	1	1	0	2	5	1	1	1	0	0	0.05	0	0	0	0	0	1e-05	0	1	5.25304	3.54157	0.674194	-4.60517	-4.60517	-2.81341	-4.60517	-4.60517	-4.60517	-4.60517	-4.60417	-4.60517
11	2016	0	1	1	1	5	2	2	2	0	0	0.2	0.2	0.3	0.6	0	0	0.002	1	1	5.25304	3.54157	0.674194	-4.60517	-4.60517	-1.56065	-1.56065	-1.17118	-0.494296	-4.60517	-4.42285	0.00995
11	2016	0	1	1	1	3	2	2	2	4	0	0.5	0	0	0	0	0	0.002	10	1	5.25304	3.54157	0.674194	1.38879	-4.60517	-0.673345	-4.60517	-4.60517	-4.60517	-4.60517	-4.42285	2.30358
11	2016	0	0	1	2	4	2	2	2	0	0	0.3	0.05	0.1	0	0	18	0.0001	10	1	5.25304	3.54157	0.674194	-4.60517	-4.60517	-1.17118	-2.81341	-2.20728	-4.60517	-4.60517	-4.59522	2.30358
11	2016	1	0	0	1	5	2	2	2	8	0	0.2	0.05	0.2	0.1	0.05	6.66667	0.001	5	1	5.25304	3.54157	0.674194	2.08069	-4.60517	-1.56065	-2.81341	-1.56065	-2.20728	-2.81341	-4.50986	1.61144
11	2016	1	1	1	2	5	1	1	1	1	0.018	0.12	0	0	0.03	0	0	0.001	3	1	5.25304	3.54157	0.674194	0.00995	-3.57555	-2.04022	-4.60517	-4.60517	-3.21888	-4.60517	-4.50986	1.10194
11	2016	0	1	1	1	5	2	3	1	20	0	0.3	0.1	0.08	0	0.25	0	0.00055	30	1	5.25304	3.54157	0.674194	2.99623	-4.60517	-1.17118	-2.20728	-2.40795	-4.60517	-1.34707	-4.55163	3.40153
11	2016	0	1	1	2	4	2	0	1	0	0	0.1	0	0	0	0	10	3e-05	1	1	5.25304	3.54157	0.674194	-4.60517	-4.60517	-2.20728	-4.60517	-4.60517	-4.60517	-4.60517	-4.60217	0.00995
11	2016	1	1	1	2	6	2	2	2	0	0.15	0.3	0	0	8	0	0	0.00083	0.8	1	5.25304	3.54157	0.674194	-4.60517	-1.83258	-1.17118	-4.60517	-4.60517	2.08069	-4.60517	-4.52543	-0.210721
11	2016	1	1	1	2	5	1	1	1	0	0	0.06	0	0	0	0	0	5e-05	0.3	1	5.25304	3.54157	0.674194	-4.60517	-4.60517	-2.65926	-4.60517	-4.60517	-4.60517	-4.60517	-4.60018	-1.17118
11	2016	0	1	0	2	3	1	2	2	0	0.09	0.02	0	0	0	0	0	9e-05	6	1	5.25304	3.54157	0.674194	-4.60517	-2.30259	-3.50656	-4.60517	-4.60517	-4.60517	-4.60517	-4.59621	1.79343
11	2016	1	1	1	2	5	2	0	1	12	0	0.3	0	0	0	0	13.3333	5e-05	20	1	5.25304	3.54157	0.674194	2.48574	-4.60517	-1.17118	-4.60517	-4.60517	-4.60517	-4.60517	-4.60018	2.99623
11	2016	0	1	1	1	5	1	1	1	5	0	0.1	0.05	0.05	0.02	0.1	60	0.001	0.4	1	5.25304	3.54157	0.674194	1.61144	-4.60517	-2.20728	-2.81341	-2.81341	-3.50656	-2.20728	-4.50986	-0.891598
11	2016	1	1	1	2	5	2	3	1	6	0	0.1	0.1	0.5	1	0.3	0	0.0015	5	1	5.25304	3.54157	0.674194	1.79343	-4.60517	-2.20728	-2.20728	-0.673345	0.00995	-1.17118	-4.46541	1.61144
11	2016	1	1	1	2	2	1	2	2	1.3	0	0.06	0	0	0	0	60	6e-05	0.7	1	5.25304	3.54157	0.674194	0.270027	-4.60517	-2.65926	-4.60517	-4.60517	-4.60517	-4.60517	-4.59919	-0.34249
11	2016	1	1	0	1	5	1	1	1	10	0	0.4	0.1	0	0	0	40	0.0002	1	1	5.25304	3.54157	0.674194	2.30358	-4.60517	-0.891598	-2.20728	-4.60517	-4.60517	-4.60517	-4.58537	0.00995
11	2016	1	1	0	2	6	2	2	2	0	0.1	0.2	0	0	0	0	0	0.0001	0.5	1	5.25304	3.54157	0.674194	-4.60517	-2.20728	-1.56065	-4.60517	-4.60517	-4.60517	-4.60517	-4.59522	-0.673345
11	2016	1	1	1	2	3	2	0	1	0	0.09	0.05	0	0	0	1.5	130	5e-05	0	1	5.25304	3.54157	0.674194	-4.60517	-2.30259	-2.81341	-4.60517	-4.60517	-4.60517	0.41211	-4.60018	-4.60517
11	2016	1	1	1	2	4	2	1	1	0	0.3	0.2	0.03	0.03	0	0.05	200	0.0002	3	1	5.25304	3.54157	0.674194	-4.60517	-1.17118	-1.56065	-3.21888	-3.21888	-4.60517	-2.81341	-4.58537	1.10194
11	2016	1	1	0	2	4	2	1	1	7	0.06	0.2	0.03	0.15	0	0	5	0.0002	3	1	5.25304	3.54157	0.674194	1.94734	-2.65926	-1.56065	-3.21888	-1.83258	-4.60517	-4.60517	-4.58537	1.10194
11	2016	0	0	1	2	2	2	0	0	0	0.045	0.05	0	0	0	0	0	0	0.2	1	5.25304	3.54157	0.674194	-4.60517	-2.90042	-2.81341	-4.60517	-4.60517	-4.60517	-4.60517	-4.60517	-1.56065
11	2016	1	1	1	2	3	2	0	1	0	0.05	0.05	0.02	0	0	0.1	0	0.00015	8	1	5.25304	3.54157	0.674194	-4.60517	-2.81341	-2.81341	-3.50656	-4.60517	-4.60517	-2.20728	-4.59028	2.08069
11	2016	1	1	0	2	3	2	1	1	0	0.05	0.05	0.02	0	0	0.1	0	0.00015	8	1	5.25304	3.54157	0.674194	-4.60517	-2.81341	-2.81341	-3.50656	-4.60517	-4.60517	-2.20728	-4.59028	2.08069
11	2016	1	1	1	1	3	1	2	2	4.6	0	0.08	0.02	0	0	0	60	1e-05	2.6	1	5.25304	3.54157	0.674194	1.52823	-4.60517	-2.40795	-3.50656	-4.60517	-4.60517	-4.60517	-4.60417	0.95935
11	2016	1	1	0	1	6	2	2	2	0	0	0.4	0.02	0.2	0.7	0	5	0.00015	0	1	5.25304	3.54157	0.674194	-4.60517	-4.60517	-0.891598	-3.50656	-1.56065	-0.34249	-4.60517	-4.59028	-4.60517
11	2016	1	1	0	1	5	1	0	1	0	0	0.2	0.15	0.5	0	0.3	35	0	1	1	5.25304	3.54157	0.674194	-4.60517	-4.60517	-1.56065	-1.83258	-0.673345	-4.60517	-1.17118	-4.60517	0.00995
11	2016	1	0	1	2	3	2	2	2	0	0	0.3	0.1	0.05	0.8	0	0	0.0004	15	1	5.25304	3.54157	0.674194	-4.60517	-4.60517	-1.17118	-2.20728	-2.81341	-0.210721	-4.60517	-4.56595	2.70872
11	2016	1	1	1	2	5	2	2	2	0	0	0.08	0.03	0	0	0	20	0	3	1	5.25304	3.54157	0.674194	-4.60517	-4.60517	-2.40795	-3.21888	-4.60517	-4.60517	-4.60517	-4.60517	1.10194
11	2016	0	1	0	2	3	2	1	0	0	0.108	0.2	0	0	0	0	38.3333	0.0002	0	1	5.25304	3.54157	0.674194	-4.60517	-2.13707	-1.56065	-4.60517	-4.60517	-4.60517	-4.60517	-4.58537	-4.60517
11	2016	1	1	1	2	3	2	1	0	0.3	0.02	0.02	0	0	0	0	0	0.0001	0.2	1	5.25304	3.54157	0.674194	-1.17118	-3.50656	-3.50656	-4.60517	-4.60517	-4.60517	-4.60517	-4.59522	-1.56065
11	2016	1	0	1	1	3	2	1	0	0	0	0.1	0	0	0	0	6	1e-05	1	1	5.25304	3.54157	0.674194	-4.60517	-4.60517	-2.20728	-4.60517	-4.60517	-4.60517	-4.60517	-4.60417	0.00995
11	2016	1	1	0	1	2	2	0	1	0	0	0.1	0	0	0	0	6	1e-05	1	1	5.25304	3.54157	0.674194	-4.60517	-4.60517	-2.20728	-4.60517	-4.60517	-4.60517	-4.60517	-4.60417	0.00995
11	2016	0	1	1	2	3	2	3	1	0	0.12	0.15	0	0	0	0	0	0.00017	0	1	5.25304	3.54157	0.674194	-4.60517	-2.04022	-1.83258	-4.60517	-4.60517	-4.60517	-4.60517	-4.58831	-4.60517
11	2016	1	1	1	1	3	4	1	0	1.8	0	0.25	0.05	0.1	0	0.02	0	0.0003	0.05	1	5.25304	3.54157	0.674194	0.593327	-4.60517	-1.34707	-2.81341	-2.20728	-4.60517	-3.50656	-4.57561	-2.81341
11	2016	1	1	1	1	3	1	2	2	0	0	0.06	0	0.1	0	0	0	6e-05	0.1	1	5.25304	3.54157	0.674194	-4.60517	-4.60517	-2.65926	-4.60517	-2.20728	-4.60517	-4.60517	-4.59919	-2.20728
11	2016	1	0	1	1	6	2	2	2	10	0	0.3	0.04	0.9	0.4	0	0	0.0013	0	1	5.25304	3.54157	0.674194	2.30358	-4.60517	-1.17118	-2.99573	-0.094311	-0.891598	-4.60517	-4.48295	-4.60517
11	2016	1	0	0	2	3	4	2	2	0	0.04	0.05	0	0	0	0.027	0	0.00015	1	1	5.25304	3.54157	0.674194	-4.60517	-2.99573	-2.81341	-4.60517	-4.60517	-4.60517	-3.29684	-4.59028	0.00995
11	2016	1	1	1	1	5	1	1	1	4.5	0	0.2	0.2	0.15	0	0	20	8e-05	1.5	1	5.25304	3.54157	0.674194	1.5063	-4.60517	-1.56065	-1.56065	-1.83258	-4.60517	-4.60517	-4.5972	0.41211
11	2016	0	1	0	2	5	2	2	2	0	0.0065	0.4	0	0	0.8	0	70	0.0006	1	1	5.25304	3.54157	0.674194	-4.60517	-4.1044	-0.891598	-4.60517	-4.60517	-0.210721	-4.60517	-4.5469	0.00995
11	2016	1	1	0	1	3	2	1	0	0	0	0.2	0	0	0.24	0	0	0.0015	0	1	5.25304	3.54157	0.674194	-4.60517	-4.60517	-1.56065	-4.60517	-4.60517	-1.38629	-4.60517	-4.46541	-4.60517
11	2016	0	1	0	2	5	2	0	1	0	0	0.4	0.2	1	0	0.2	12	0.0002	0.75	1	5.25304	3.54157	0.674194	-4.60517	-4.60517	-0.891598	-1.56065	0.00995	-4.60517	-1.56065	-4.58537	-0.274437
11	2016	0	1	1	2	2	2	1	1	12	0	0.4	0.2	0.8	0.2	0	11.6667	0.0025	0.55	1	5.25304	3.54157	0.674194	2.48574	-4.60517	-0.891598	-1.56065	-0.210721	-1.56065	-4.60517	-4.38203	-0.579818
11	2016	0	0	1	2	6	2	2	2	0	0	0.05	0	0	0	0	0	5e-05	0	1	5.25304	3.54157	0.674194	-4.60517	-4.60517	-2.81341	-4.60517	-4.60517	-4.60517	-4.60517	-4.60018	-4.60517
11	2016	1	1	1	2	2	2	1	1	0	30	0.5	0.02	0	0	0.1	0	0.0005	0	1	5.25304	3.54157	0.674194	-4.60517	3.40153	-0.673345	-3.50656	-4.60517	-4.60517	-2.20728	-4.55638	-4.60517
11	2016	1	1	1	2	4	1	1	1	0.3	0	0.3	0	0	0	0	0	5e-05	0	1	5.25304	3.54157	0.674194	-1.17118	-4.60517	-1.17118	-4.60517	-4.60517	-4.60517	-4.60517	-4.60018	-4.60517
11	2016	1	1	1	1	5	2	2	2	20	0	0.6	0.2	0.2	0	0.2	19.5	0.0003	0	1	5.25304	3.54157	0.674194	2.99623	-4.60517	-0.494296	-1.56065	-1.56065	-4.60517	-1.56065	-4.57561	-4.60517
11	2016	1	0	0	2	1	2	1	0	0	0	0.1	0	0	0	0	0	1e-06	0.7	1	5.25304	3.54157	0.674194	-4.60517	-4.60517	-2.20728	-4.60517	-4.60517	-4.60517	-4.60517	-4.60507	-0.34249
11	2016	0	0	0	2	3	2	3	1	6	0.12	0.02	0	0	0	0	0	3e-05	10	1	5.25304	3.54157	0.674194	1.79343	-2.04022	-3.50656	-4.60517	-4.60517	-4.60517	-4.60517	-4.60217	2.30358
11	2016	1	1	1	2	2	2	0	1	0	0.0628	0.04	0	0	0	0	0	0.00025	0.5	1	5.25304	3.54157	0.674194	-4.60517	-2.62004	-2.99573	-4.60517	-4.60517	-4.60517	-4.60517	-4.58048	-0.673345
11	2016	1	1	1	2	2	2	1	0	0	0.19	0.09	0.04	0	0	0	0	4e-05	0	1	5.25304	3.54157	0.674194	-4.60517	-1.60944	-2.30259	-2.99573	-4.60517	-4.60517	-4.60517	-4.60118	-4.60517
11	2016	1	1	1	2	2	2	3	1	0	0	0.07	0	0	0	0	15	8e-06	1	1	5.25304	3.54157	0.674194	-4.60517	-4.60517	-2.52573	-4.60517	-4.60517	-4.60517	-4.60517	-4.60437	0.00995
11	2016	0	1	0	2	4	2	3	1	0	0	0.07	0	0	0	0	15	8e-06	1	1	5.25304	3.54157	0.674194	-4.60517	-4.60517	-2.52573	-4.60517	-4.60517	-4.60517	-4.60517	-4.60437	0.00995
11	2016	1	1	1	1	5	1	1	1	11	0	0.15	0.06	0.8	0	0.2	70	0.00015	4	1	5.25304	3.54157	0.674194	2.3988	-4.60517	-1.83258	-2.65926	-0.210721	-4.60517	-1.56065	-4.59028	1.38879
11	2016	0	1	1	2	3	2	3	0	0	0.05	0.08	0	0	0	0	0	8e-05	10	1	5.25304	3.54157	0.674194	-4.60517	-2.81341	-2.40795	-4.60517	-4.60517	-4.60517	-4.60517	-4.5972	2.30358
11	2016	0	1	0	1	3	2	0	1	0	0	0.2	0.2	0.3	0.6	0	0	0.002	1	1	5.25304	3.54157	0.674194	-4.60517	-4.60517	-1.56065	-1.56065	-1.17118	-0.494296	-4.60517	-4.42285	0.00995
11	2016	1	1	0	2	2	2	1	1	0	0.036	0.18	0	0	0	0	0	0	0.6	1	5.25304	3.54157	0.674194	-4.60517	-3.07911	-1.66073	-4.60517	-4.60517	-4.60517	-4.60517	-4.60517	-0.494296
11	2016	1	1	0	1	2	2	1	1	1	0	0.05	0	0	0	0	25	0	0.5	1	5.25304	3.54157	0.674194	0.00995	-4.60517	-2.81341	-4.60517	-4.60517	-4.60517	-4.60517	-4.60517	-0.673345
11	2016	0	1	1	1	2	1	2	2	0	0	0.05	0.1	0	0	0	90	0	5	1	5.25304	3.54157	0.674194	-4.60517	-4.60517	-2.81341	-2.20728	-4.60517	-4.60517	-4.60517	-4.60517	1.61144
11	2016	1	0	1	1	5	1	0	1	3.6	0	0.2	0	0	0	0	0	5e-05	1	1	5.25304	3.54157	0.674194	1.28371	-4.60517	-1.56065	-4.60517	-4.60517	-4.60517	-4.60517	-4.60018	0.00995
11	2016	1	1	1	1	5	1	3	1	10	0	0.3	0.2	1	20	0.3	0	0.002	20	1	5.25304	3.54157	0.674194	2.30358	-4.60517	-1.17118	-1.56065	0.00995	2.99623	-1.17118	-4.42285	2.99623
11	2016	1	1	0	2	1	2	2	2	12	0	0.3	0	0	0	0	13.3333	5e-05	20	1	5.25304	3.54157	0.674194	2.48574	-4.60517	-1.17118	-4.60517	-4.60517	-4.60517	-4.60517	-4.60018	2.99623
11	2020	0	1	0	1	4	2	0	1	28	0	0.38	0.05	0.2	0.3	0	0	20	30	1	6.94335	3.89033	0.560296	3.33256	-4.60517	-0.941609	-2.81341	-1.56065	-1.17118	-4.60517	2.99623	3.40153
11	2020	0	1	1	1	4	2	0	1	28	0	0.38	0.05	0.2	0.3	0	0	20	30	1	6.94335	3.89033	0.560296	3.33256	-4.60517	-0.941609	-2.81341	-1.56065	-1.17118	-4.60517	2.99623	3.40153
11	2020	1	1	1	1	5	1	1	1	25	0	0.2	0.15	0.5	0	0.3	0	4	100	1	6.94335	3.89033	0.560296	3.21928	-4.60517	-1.56065	-1.83258	-0.673345	-4.60517	-1.17118	1.38879	4.60527
11	2020	1	1	1	1	4	2	1	0	7.2	0	0.4	0.02	0	0	0	0	0.1	5	1	6.94335	3.89033	0.560296	1.97547	-4.60517	-0.891598	-3.50656	-4.60517	-4.60517	-4.60517	-2.20728	1.61144
11	2020	1	1	0	1	4	2	1	1	7.2	0	0.4	0.02	0	0	0	0	0.1	5	1	6.94335	3.89033	0.560296	1.97547	-4.60517	-0.891598	-3.50656	-4.60517	-4.60517	-4.60517	-2.20728	1.61144
11	2020	0	1	0	1	5	2	2	2	0	0	0.75	0.3	1	0.2	0.1	0	30	25	1	6.94335	3.89033	0.560296	-4.60517	-4.60517	-0.274437	-1.17118	0.00995	-1.56065	-2.20728	3.40153	3.21928
11	2020	0	0	0	1	4	1	2	2	0	0	0.75	0.3	1	0.2	0.1	0	30	25	1	6.94335	3.89033	0.560296	-4.60517	-4.60517	-0.274437	-1.17118	0.00995	-1.56065	-2.20728	3.40153	3.21928
11	2020	0	1	0	1	5	2	0	1	20	0.036	0.4	0.12	0.4	0.1	0.05	0	30	100	1	6.94335	3.89033	0.560296	2.99623	-3.07911	-0.891598	-2.04022	-0.891598	-2.20728	-2.81341	3.40153	4.60527
11	2020	0	1	1	1	5	2	0	1	20	0.036	0.4	0.12	0.4	0.1	0.05	0	30	100	1	6.94335	3.89033	0.560296	2.99623	-3.07911	-0.891598	-2.04022	-0.891598	-2.20728	-2.81341	3.40153	4.60527
11	2020	0	0	0	1	3	4	0	0	20	0.036	0.4	0.12	0.4	0.1	0.05	0	30	100	1	6.94335	3.89033	0.560296	2.99623	-3.07911	-0.891598	-2.04022	-0.891598	-2.20728	-2.81341	3.40153	4.60527
11	2020	1	1	1	1	4	2	0	0	0	0	0.26	0.06	0	0	0	0	1	20	1	6.94335	3.89033	0.560296	-4.60517	-4.60517	-1.30933	-2.65926	-4.60517	-4.60517	-4.60517	0.00995	2.99623
11	2020	1	0	0	1	4	2	2	2	0	0	0.26	0.06	0	0	0	0	1	20	1	6.94335	3.89033	0.560296	-4.60517	-4.60517	-1.30933	-2.65926	-4.60517	-4.60517	-4.60517	0.00995	2.99623
11	2020	0	0	0	1	4	2	0	0	0	0	0.4	0.075	0	4.8	0	0	0	0	1	6.94335	3.89033	0.560296	-4.60517	-4.60517	-0.891598	-2.4651	-4.60517	1.5707	-4.60517	-4.60517	-4.60517
11	2020	0	1	1	1	5	1	0	1	28	0	0.38	0.05	0.2	0.3	0	0	20	30	1	6.94335	3.89033	0.560296	3.33256	-4.60517	-0.941609	-2.81341	-1.56065	-1.17118	-4.60517	2.99623	3.40153
11	2020	0	0	0	1	4	2	0	0	4.56	0	0.35	0	0	0	0	0	3	20	1	6.94335	3.89033	0.560296	1.51951	-4.60517	-1.02165	-4.60517	-4.60517	-4.60517	-4.60517	1.10194	2.99623
11	2020	0	1	1	1	4	2	0	0	4.56	0	0.35	0	0	0	0	0	3	20	1	6.94335	3.89033	0.560296	1.51951	-4.60517	-1.02165	-4.60517	-4.60517	-4.60517	-4.60517	1.10194	2.99623
11	2020	1	1	0	1	4	2	1	1	35	0	0.2	0.3	1	0.5	0.05	0	30	130	1	6.94335	3.89033	0.560296	3.55563	-4.60517	-1.56065	-1.17118	0.00995	-0.673345	-2.81341	3.40153	4.86761
11	2020	0	0	1	1	4	2	0	1	8	0	0.4	0.3	0	0.3	2	30	15	0	1	6.94335	3.89033	0.560296	2.08069	-4.60517	-0.891598	-1.17118	-4.60517	-1.17118	0.698135	2.70872	-4.60517
11	2020	0	0	0	1	4	2	1	1	8	0	0.4	0.3	0	0.3	2	30	15	0	1	6.94335	3.89033	0.560296	2.08069	-4.60517	-0.891598	-1.17118	-4.60517	-1.17118	0.698135	2.70872	-4.60517
11	2020	0	1	0	1	5	2	1	0	8	0	0.4	0.3	0	0.3	2	30	15	0	1	6.94335	3.89033	0.560296	2.08069	-4.60517	-0.891598	-1.17118	-4.60517	-1.17118	0.698135	2.70872	-4.60517
11	2020	0	1	0	1	3	2	0	1	12	0	0.4	0.07	0.8	30	0	0	31.9	20	1	6.94335	3.89033	0.560296	2.48574	-4.60517	-0.891598	-2.52573	-0.210721	3.40153	-4.60517	3.46292	2.99623
11	2020	1	1	1	1	4	2	1	1	12	0	0.4	0.07	0.8	30	0	0	31.9	20	1	6.94335	3.89033	0.560296	2.48574	-4.60517	-0.891598	-2.52573	-0.210721	3.40153	-4.60517	3.46292	2.99623
11	2020	0	1	0	1	4	2	1	1	12	0	0.4	0.07	0.8	30	0	0	31.9	20	1	6.94335	3.89033	0.560296	2.48574	-4.60517	-0.891598	-2.52573	-0.210721	3.40153	-4.60517	3.46292	2.99623
11	2020	1	1	0	1	5	1	0	1	0	0	0.1	0	1.5	0	0	0	2	0	1	6.94335	3.89033	0.560296	-4.60517	-4.60517	-2.20728	-4.60517	0.41211	-4.60517	-4.60517	0.698135	-4.60517
11	2020	1	0	1	1	5	2	1	0	0	0.01	0.2	0	0	0	0	0	2	50	1	6.94335	3.89033	0.560296	-4.60517	-3.91202	-1.56065	-4.60517	-4.60517	-4.60517	-4.60517	0.698135	3.91222
11	2020	0	1	0	1	4	2	0	1	0	0.01	0.2	0	0	0	0	0	2	50	1	6.94335	3.89033	0.560296	-4.60517	-3.91202	-1.56065	-4.60517	-4.60517	-4.60517	-4.60517	0.698135	3.91222
11	2020	0	0	0	1	3	4	0	0	0	0	0.1	0	0.07	0	0	53	0	5	1	6.94335	3.89033	0.560296	-4.60517	-4.60517	-2.20728	-4.60517	-2.52573	-4.60517	-4.60517	-4.60517	1.61144
11	2020	0	1	1	1	4	2	0	1	0	0	0.35	0.15	0.3	0.5	0	0	3	100	1	6.94335	3.89033	0.560296	-4.60517	-4.60517	-1.02165	-1.83258	-1.17118	-0.673345	-4.60517	1.10194	4.60527
11	2020	1	1	0	1	3	2	1	1	0	0	0.35	0.15	0.3	0.5	0	0	3	100	1	6.94335	3.89033	0.560296	-4.60517	-4.60517	-1.02165	-1.83258	-1.17118	-0.673345	-4.60517	1.10194	4.60527
11	2020	0	1	0	1	2	4	0	1	0	0	0.4	0.24	0	0	0	0	10	30	1	6.94335	3.89033	0.560296	-4.60517	-4.60517	-0.891598	-1.38629	-4.60517	-4.60517	-4.60517	2.30358	3.40153
11	2020	0	0	0	1	5	2	0	1	0	0	0.4	0.24	0	0	0	0	10	30	1	6.94335	3.89033	0.560296	-4.60517	-4.60517	-0.891598	-1.38629	-4.60517	-4.60517	-4.60517	2.30358	3.40153
11	2020	1	0	1	1	4	1	1	1	0	0	0.4	0.24	0	0	0	0	10	30	1	6.94335	3.89033	0.560296	-4.60517	-4.60517	-0.891598	-1.38629	-4.60517	-4.60517	-4.60517	2.30358	3.40153
11	2020	1	0	1	3	2	2	1	1	7.2	1.32	0.1	0	0	0	0	23.3333	1	0	1	6.94335	3.89033	0.560296	1.97547	0.285179	-2.20728	-4.60517	-4.60517	-4.60517	-4.60517	0.00995	-4.60517
11	2020	1	0	1	1	4	2	1	0	3.5	0	0.3	0.05	0.5	0	0.1	0	0.5	100	1	6.94335	3.89033	0.560296	1.25562	-4.60517	-1.17118	-2.81341	-0.673345	-4.60517	-2.20728	-0.673345	4.60527
11	2020	1	1	0	1	5	2	1	1	3.5	0	0.3	0.05	0.5	0	0.1	0	0.5	100	1	6.94335	3.89033	0.560296	1.25562	-4.60517	-1.17118	-2.81341	-0.673345	-4.60517	-2.20728	-0.673345	4.60527
11	2020	0	0	0	1	1	2	0	1	0	0	0.5	0.36	2	4.8	0.36	6.66667	20	10	1	6.94335	3.89033	0.560296	-4.60517	-4.60517	-0.673345	-0.994252	0.698135	1.5707	-0.994252	2.99623	2.30358
11	2020	0	1	1	1	4	4	0	0	0	0	0.27	0.05	0.02	0.06	0	0	10	1.5	1	6.94335	3.89033	0.560296	-4.60517	-4.60517	-1.27297	-2.81341	-3.50656	-2.65926	-4.60517	2.30358	0.41211
11	2020	0	1	1	1	3	1	1	1	0	0	0.27	0.05	0.02	0.06	0	0	10	1.5	1	6.94335	3.89033	0.560296	-4.60517	-4.60517	-1.27297	-2.81341	-3.50656	-2.65926	-4.60517	2.30358	0.41211
11	2020	1	0	1	1	4	2	0	1	3.75	0	0.5	0	1	0.7	0	0	20	20	1	6.94335	3.89033	0.560296	1.32442	-4.60517	-0.673345	-4.60517	0.00995	-0.34249	-4.60517	2.99623	2.99623
11	2020	1	1	0	1	4	2	1	0	18	0	0.35	0.3	1.5	2.5	0.1	0	30	30	1	6.94335	3.89033	0.560296	2.89093	-4.60517	-1.02165	-1.17118	0.41211	0.920283	-2.20728	3.40153	3.40153
11	2020	0	1	1	1	3	2	0	1	18	0	0.35	0.3	1.5	2.5	0.1	0	30	30	1	6.94335	3.89033	0.560296	2.89093	-4.60517	-1.02165	-1.17118	0.41211	0.920283	-2.20728	3.40153	3.40153
11	2020	1	1	1	1	5	2	1	1	18	0	0.35	0.3	1.5	2.5	0.1	0	30	30	1	6.94335	3.89033	0.560296	2.89093	-4.60517	-1.02165	-1.17118	0.41211	0.920283	-2.20728	3.40153	3.40153
11	2020	0	1	0	1	5	2	0	1	4	0	0.5	0.1	1	0	0	0	10	50	1	6.94335	3.89033	0.560296	1.38879	-4.60517	-0.673345	-2.20728	0.00995	-4.60517	-4.60517	2.30358	3.91222
11	2020	0	0	0	1	3	2	0	1	0	0	0.3	0.1	0.2	0	1.5	0	0	0	1	6.94335	3.89033	0.560296	-4.60517	-4.60517	-1.17118	-2.20728	-1.56065	-4.60517	0.41211	-4.60517	-4.60517
11	2020	0	0	1	1	4	2	0	1	0	0	0.3	0.1	0.2	0	1.5	0	0	0	1	6.94335	3.89033	0.560296	-4.60517	-4.60517	-1.17118	-2.20728	-1.56065	-4.60517	0.41211	-4.60517	-4.60517
11	2020	0	0	0	1	5	1	0	1	3.6	0	0.45	0.02	0	0	0	0	3	67	1	6.94335	3.89033	0.560296	1.28371	-4.60517	-0.776529	-3.50656	-4.60517	-4.60517	-4.60517	1.10194	4.20484
11	2020	1	1	0	1	4	2	2	2	0	0	0.5	0.01	0.5	0.3	0.05	0	5	20	1	6.94335	3.89033	0.560296	-4.60517	-4.60517	-0.673345	-3.91202	-0.673345	-1.17118	-2.81341	1.61144	2.99623
11	2020	0	1	1	1	4	2	2	2	0	0	0.5	0.01	0.5	0.3	0.05	0	5	20	1	6.94335	3.89033	0.560296	-4.60517	-4.60517	-0.673345	-3.91202	-0.673345	-1.17118	-2.81341	1.61144	2.99623
11	2020	1	0	0	1	5	1	1	0	0	0	2	0	0	0	0	0	0.36	20	1	6.94335	3.89033	0.560296	-4.60517	-4.60517	0.698135	-4.60517	-4.60517	-4.60517	-4.60517	-0.994252	2.99623
11	2020	1	0	0	1	5	2	1	1	0	0	0.5	0	0	0	0	0	0.6	50	1	6.94335	3.89033	0.560296	-4.60517	-4.60517	-0.673345	-4.60517	-4.60517	-4.60517	-4.60517	-0.494296	3.91222
11	2020	0	1	1	1	5	2	0	1	30	0	0.3	0.1	0.1	0.25	0.02	20	6.5	3	1	6.94335	3.89033	0.560296	3.40153	-4.60517	-1.17118	-2.20728	-2.20728	-1.34707	-3.50656	1.87334	1.10194
11	2020	1	0	0	1	4	2	1	0	0	0	0.3	0	0	0.25	0	0	0	20	1	6.94335	3.89033	0.560296	-4.60517	-4.60517	-1.17118	-4.60517	-4.60517	-1.34707	-4.60517	-4.60517	2.99623
11	2020	1	1	1	1	3	2	0	0	0	0	0.3	0	0	0.25	0	0	0	20	1	6.94335	3.89033	0.560296	-4.60517	-4.60517	-1.17118	-4.60517	-4.60517	-1.34707	-4.60517	-4.60517	2.99623
11	2020	1	1	0	1	4	2	1	1	12	0	0.5	0.2	0.5	0.4	0.15	0	50	20	1	6.94335	3.89033	0.560296	2.48574	-4.60517	-0.673345	-1.56065	-0.673345	-0.891598	-1.83258	3.91222	2.99623
11	2020	1	1	1	1	5	2	1	1	12	0	0.5	0.2	0.5	0.4	0.15	0	50	20	1	6.94335	3.89033	0.560296	2.48574	-4.60517	-0.673345	-1.56065	-0.673345	-0.891598	-1.83258	3.91222	2.99623
11	2020	0	1	0	1	4	1	0	1	12	0	0.5	0.2	0.5	0.4	0.15	0	50	20	1	6.94335	3.89033	0.560296	2.48574	-4.60517	-0.673345	-1.56065	-0.673345	-0.891598	-1.83258	3.91222	2.99623
11	2020	1	1	1	1	5	2	0	1	30	0	0.12	0.2	0.2	0	0.2	0	0.3	30	1	6.94335	3.89033	0.560296	3.40153	-4.60517	-2.04022	-1.56065	-1.56065	-4.60517	-1.56065	-1.17118	3.40153
11	2020	1	1	0	2	5	1	1	1	7	0	0.2	0.2	0.15	0	0	0	3	20	1	6.94335	3.89033	0.560296	1.94734	-4.60517	-1.56065	-1.56065	-1.83258	-4.60517	-4.60517	1.10194	2.99623
11	2020	0	1	1	1	5	2	1	1	10	0	0.2	0.2	2	0	0	10	5	11	1	6.94335	3.89033	0.560296	2.30358	-4.60517	-1.56065	-1.56065	0.698135	-4.60517	-4.60517	1.61144	2.3988
11	2020	0	1	1	1	5	1	2	2	0	0	0.2	0.2	0.7	0	0.4	9	4	10	1	6.94335	3.89033	0.560296	-4.60517	-4.60517	-1.56065	-1.56065	-0.34249	-4.60517	-0.891598	1.38879	2.30358
11	2020	1	1	0	1	5	2	1	1	30	0	0.12	0.2	0.2	0	0.2	0	0.3	30	1	6.94335	3.89033	0.560296	3.40153	-4.60517	-2.04022	-1.56065	-1.56065	-4.60517	-1.56065	-1.17118	3.40153
11	2020	1	1	0	2	5	2	1	1	40	0	0.3	0.2	0.05	0.4	0.5	0	10	1	1	6.94335	3.89033	0.560296	3.68913	-4.60517	-1.17118	-1.56065	-2.81341	-0.891598	-0.673345	2.30358	0.00995
11	2020	0	1	1	1	2	2	0	1	50	0	0.6	0.2	5	2	0.2	0	30	150	1	6.94335	3.89033	0.560296	3.91222	-4.60517	-0.494296	-1.56065	1.61144	0.698135	-1.56065	3.40153	5.0107
11	2020	0	1	0	1	2	2	0	1	50	0	0.6	0.2	5	2	0.2	0	30	150	1	6.94335	3.89033	0.560296	3.91222	-4.60517	-0.494296	-1.56065	1.61144	0.698135	-1.56065	3.40153	5.0107
11	2020	0	1	1	1	5	2	0	1	50	0	0.6	0.2	5	2	0.2	0	30	150	1	6.94335	3.89033	0.560296	3.91222	-4.60517	-0.494296	-1.56065	1.61144	0.698135	-1.56065	3.40153	5.0107
11	2020	0	1	1	1	3	2	0	1	0	0	0.2	0.05	0	0	0	0	16	0	1	6.94335	3.89033	0.560296	-4.60517	-4.60517	-1.56065	-2.81341	-4.60517	-4.60517	-4.60517	2.77321	-4.60517
11	2020	0	1	0	1	3	2	1	1	0	0	0.2	0.05	0	0	0	0	16	0	1	6.94335	3.89033	0.560296	-4.60517	-4.60517	-1.56065	-2.81341	-4.60517	-4.60517	-4.60517	2.77321	-4.60517
11	2020	1	1	1	2	4	2	1	1	8	0	0.1	0	0	0	0	7.5	1	2	1	6.94335	3.89033	0.560296	2.08069	-4.60517	-2.20728	-4.60517	-4.60517	-4.60517	-4.60517	0.00995	0.698135
11	2020	0	1	1	2	3	2	0	1	0	0	0.2	0.2	0.1	10	0	33.3333	13	0	1	6.94335	3.89033	0.560296	-4.60517	-4.60517	-1.56065	-1.56065	-2.20728	2.30358	-4.60517	2.56572	-4.60517
11	2020	1	1	0	2	4	2	1	1	0	0	0.2	0.2	0.1	10	0	33.3333	13	0	1	6.94335	3.89033	0.560296	-4.60517	-4.60517	-1.56065	-1.56065	-2.20728	2.30358	-4.60517	2.56572	-4.60517
11	2020	1	1	0	2	4	1	1	1	5.64	0.004	0.07	0	0.06	0	0	0	0.13	2	1	6.94335	3.89033	0.560296	1.73166	-4.2687	-2.52573	-4.60517	-2.65926	-4.60517	-4.60517	-1.96611	0.698135
11	2020	0	1	1	2	5	2	0	1	4.2	0.015	0.05	0.02	0	0	0	0	0.3	3	1	6.94335	3.89033	0.560296	1.43746	-3.68888	-2.81341	-3.50656	-4.60517	-4.60517	-4.60517	-1.17118	1.10194
11	2020	1	1	1	1	5	1	1	1	4.2	0	0.05	0	0	0	0	30	0.3	2	1	6.94335	3.89033	0.560296	1.43746	-4.60517	-2.81341	-4.60517	-4.60517	-4.60517	-4.60517	-1.17118	0.698135
11	2020	0	1	1	2	3	2	0	0	0	0	0.45	0.02	0.2	2	0.02	21	15	10	1	6.94335	3.89033	0.560296	-4.60517	-4.60517	-0.776529	-3.50656	-1.56065	0.698135	-3.50656	2.70872	2.30358
11	2020	0	1	0	2	3	2	0	1	0	0	0.45	0.02	0.2	2	0.02	21	15	10	1	6.94335	3.89033	0.560296	-4.60517	-4.60517	-0.776529	-3.50656	-1.56065	0.698135	-3.50656	2.70872	2.30358
11	2020	1	1	1	1	5	1	0	1	15	0	0.1	0	0	0.2	0	0	0.8	0	1	6.94335	3.89033	0.560296	2.70872	-4.60517	-2.20728	-4.60517	-4.60517	-1.56065	-4.60517	-0.210721	-4.60517
11	2020	1	1	1	2	4	2	1	1	6	0	0.1	0	0.5	0	0	0	0	1	1	6.94335	3.89033	0.560296	1.79343	-4.60517	-2.20728	-4.60517	-0.673345	-4.60517	-4.60517	-4.60517	0.00995
11	2020	0	1	0	2	5	2	2	2	20	0	0.35	0.06	4	1.3	0.08	0	45	0	1	6.94335	3.89033	0.560296	2.99623	-4.60517	-1.02165	-2.65926	1.38879	0.270027	-2.40795	3.80688	-4.60517
11	2020	1	1	1	2	3	2	1	1	10	0	0.3	0.03	0.2	0.5	0	6.66667	10	4	1	6.94335	3.89033	0.560296	2.30358	-4.60517	-1.17118	-3.21888	-1.56065	-0.673345	-4.60517	2.30358	1.38879
11	2020	1	1	0	2	3	2	1	1	10	0	0.3	0.03	0.2	0.5	0	6.66667	10	4	1	6.94335	3.89033	0.560296	2.30358	-4.60517	-1.17118	-3.21888	-1.56065	-0.673345	-4.60517	2.30358	1.38879
11	2020	0	1	1	2	4	2	0	1	4	0.05	0.03	0	0	0	0	0	0.01	0.4	1	6.94335	3.89033	0.560296	1.38879	-2.81341	-3.21888	-4.60517	-4.60517	-4.60517	-4.60517	-3.91202	-0.891598
11	2020	0	1	0	2	2	2	2	2	3	0.03	0.05	0	0	0	0	10.3333	0.02	2	1	6.94335	3.89033	0.560296	1.10194	-3.21888	-2.81341	-4.60517	-4.60517	-4.60517	-4.60517	-3.50656	0.698135
11	2020	0	1	1	2	3	2	2	2	3	0.03	0.05	0	0	0	0	10.3333	0.02	2	1	6.94335	3.89033	0.560296	1.10194	-3.21888	-2.81341	-4.60517	-4.60517	-4.60517	-4.60517	-3.50656	0.698135
11	2020	0	1	1	2	3	1	2	2	3	0.03	0.05	0	0	0	0	10.3333	0.02	2	1	6.94335	3.89033	0.560296	1.10194	-3.21888	-2.81341	-4.60517	-4.60517	-4.60517	-4.60517	-3.50656	0.698135
11	2020	1	1	0	1	5	1	1	1	6	0	0.35	0.05	0	0	0.15	0	0	6	1	6.94335	3.89033	0.560296	1.79343	-4.60517	-1.02165	-2.81341	-4.60517	-4.60517	-1.83258	-4.60517	1.79343
11	2020	0	1	0	1	5	2	1	1	12	0	0.2	0.15	0.05	0	0.03	6.5	3	30	1	6.94335	3.89033	0.560296	2.48574	-4.60517	-1.56065	-1.83258	-2.81341	-4.60517	-3.21888	1.10194	3.40153
11	2020	1	1	0	1	4	1	1	1	6	0	0.18	0.05	0.5	0	0.05	0	2	8	1	6.94335	3.89033	0.560296	1.79343	-4.60517	-1.66073	-2.81341	-0.673345	-4.60517	-2.81341	0.698135	2.08069
11	2020	0	1	1	1	5	2	2	2	0	0	0.45	0.2	0	0.35	0	0	10	2.5	1	6.94335	3.89033	0.560296	-4.60517	-4.60517	-0.776529	-1.56065	-4.60517	-1.02165	-4.60517	2.30358	0.920283
11	2020	1	1	0	1	5	2	1	1	30	0	0.3	0.2	0.3	0	0.2	0	1	30	1	6.94335	3.89033	0.560296	3.40153	-4.60517	-1.17118	-1.56065	-1.17118	-4.60517	-1.56065	0.00995	3.40153
11	2020	0	1	0	3	1	2	0	0	4	0.024	0.07	0	0	0	0	0	0.36	5	1	6.94335	3.89033	0.560296	1.38879	-3.38139	-2.52573	-4.60517	-4.60517	-4.60517	-4.60517	-0.994252	1.61144
11	2020	1	1	0	1	5	1	1	1	9.6	0	0.15	0.1	0.05	0	0	0	0.5	6	1	6.94335	3.89033	0.560296	2.2628	-4.60517	-1.83258	-2.20728	-2.81341	-4.60517	-4.60517	-0.673345	1.79343
11	2020	1	1	0	3	4	1	1	1	10	0	0.3	0.5	0.5	0	0.035	10	2	0	1	6.94335	3.89033	0.560296	2.30358	-4.60517	-1.17118	-0.673345	-0.673345	-4.60517	-3.10109	0.698135	-4.60517
11	2020	1	1	1	1	5	1	1	1	0.6	0.84	0.1	0.1	0.8	0	0.1	140	1	0.2	1	6.94335	3.89033	0.560296	-0.494296	-0.162519	-2.20728	-2.20728	-0.210721	-4.60517	-2.20728	0.00995	-1.56065
11	2020	0	1	0	1	5	1	1	1	14	0	0.1	0.3	0.8	0	0.1	0	3	2	1	6.94335	3.89033	0.560296	2.63977	-4.60517	-2.20728	-1.17118	-0.210721	-4.60517	-2.20728	1.10194	0.698135
11	2020	1	1	0	1	5	1	1	1	20	0.18	0.2	0.5	0.7	0	0	0	5	20	1	6.94335	3.89033	0.560296	2.99623	-1.66073	-1.56065	-0.673345	-0.34249	-4.60517	-4.60517	1.61144	2.99623
11	2020	0	1	0	2	3	2	2	2	6	0	0.05	0	0	0	0	0	1	20	1	6.94335	3.89033	0.560296	1.79343	-4.60517	-2.81341	-4.60517	-4.60517	-4.60517	-4.60517	0.00995	2.99623
11	2020	1	1	0	1	3	4	1	1	20	0.05	0.4	0.06	0	0	0.2	0	4	40	1	6.94335	3.89033	0.560296	2.99623	-2.81341	-0.891598	-2.65926	-4.60517	-4.60517	-1.56065	1.38879	3.68913
11	2020	0	0	1	1	3	1	0	1	20	0.05	0.4	0.06	0	0	0.2	0	4	40	1	6.94335	3.89033	0.560296	2.99623	-2.81341	-0.891598	-2.65926	-4.60517	-4.60517	-1.56065	1.38879	3.68913
11	2020	0	1	0	2	3	4	0	1	3	0.1	0.05	0	0	0	0	0	0.3	0	1	6.94335	3.89033	0.560296	1.10194	-2.20728	-2.81341	-4.60517	-4.60517	-4.60517	-4.60517	-1.17118	-4.60517
11	2020	0	1	0	2	4	2	0	1	3	0.1	0.05	0	0	0	0	0	0.3	0	1	6.94335	3.89033	0.560296	1.10194	-2.20728	-2.81341	-4.60517	-4.60517	-4.60517	-4.60517	-1.17118	-4.60517
11	2020	0	1	1	2	3	2	1	1	3	0.1	0.05	0	0	0	0	0	0.3	0	1	6.94335	3.89033	0.560296	1.10194	-2.20728	-2.81341	-4.60517	-4.60517	-4.60517	-4.60517	-1.17118	-4.60517
11	2020	1	1	0	2	5	1	2	2	0.5	0	0.1	0.05	0	0	0	0	0.06	0	1	6.94335	3.89033	0.560296	-0.673345	-4.60517	-2.20728	-2.81341	-4.60517	-4.60517	-4.60517	-2.65926	-4.60517
11	2020	1	1	0	2	4	1	1	1	8	0.036	0.18	0	0	2.64	0	0	11	5.2	1	6.94335	3.89033	0.560296	2.08069	-3.07911	-1.66073	-4.60517	-4.60517	0.97456	-4.60517	2.3988	1.65058
11	2020	0	0	1	1	5	1	2	2	1.1	0	0.25	0	0	0	0	9	0.46	0.12	1	6.94335	3.89033	0.560296	0.10436	-4.60517	-1.34707	-4.60517	-4.60517	-4.60517	-4.60517	-0.755023	-2.04022
11	2020	0	1	1	2	5	3	0	0	14.5	0.01	0.3	0.1	0.3	0.3	0.05	110	4	0	1	6.94335	3.89033	0.560296	2.67484	-3.91202	-1.17118	-2.20728	-1.17118	-1.17118	-2.81341	1.38879	-4.60517
11	2020	0	1	0	2	4	2	2	2	3	0	0.15	0	0	0.15	0	0	9	0	1	6.94335	3.89033	0.560296	1.10194	-4.60517	-1.83258	-4.60517	-4.60517	-1.83258	-4.60517	2.19834	-4.60517
11	2020	1	1	0	2	5	1	0	1	4	0	0.2	0.2	0.6	0	0	10	1.5	5	1	6.94335	3.89033	0.560296	1.38879	-4.60517	-1.56065	-1.56065	-0.494296	-4.60517	-4.60517	0.41211	1.61144
11	2020	1	0	1	1	5	2	0	1	35	0	0.2	0.3	1	0.5	0.05	0	30	130	1	6.94335	3.89033	0.560296	3.55563	-4.60517	-1.56065	-1.17118	0.00995	-0.673345	-2.81341	3.40153	4.86761
11	2020	1	1	1	2	5	2	2	2	20	0	0.6	0.5	3	0.3	0.3	0	20	10	1	6.94335	3.89033	0.560296	2.99623	-4.60517	-0.494296	-0.673345	1.10194	-1.17118	-1.17118	2.99623	2.30358
11	2020	0	1	0	1	5	2	2	2	0	0	0.2	0.1	0.3	12	0.05	0	20	0	1	6.94335	3.89033	0.560296	-4.60517	-4.60517	-1.56065	-2.20728	-1.17118	2.48574	-2.81341	2.99623	-4.60517
11	2020	0	1	0	3	1	2	0	1	0	0	0.03	0	0.03	0	0.1	40	0	2	1	6.94335	3.89033	0.560296	-4.60517	-4.60517	-3.21888	-4.60517	-3.21888	-4.60517	-2.20728	-4.60517	0.698135
11	2020	0	1	0	2	5	1	0	1	5	0.04	0.05	0.05	0.2	0	0	0	1	6	1	6.94335	3.89033	0.560296	1.61144	-2.99573	-2.81341	-2.81341	-1.56065	-4.60517	-4.60517	0.00995	1.79343
11	2020	1	1	0	1	5	2	0	1	0	0	0.4	0.2	0	0	0	30	5	5	1	6.94335	3.89033	0.560296	-4.60517	-4.60517	-0.891598	-1.56065	-4.60517	-4.60517	-4.60517	1.61144	1.61144
11	2020	1	1	0	1	5	1	2	2	31	0	0.3	0.02	0	0	0.25	50	10	30	1	6.94335	3.89033	0.560296	3.43431	-4.60517	-1.17118	-3.50656	-4.60517	-4.60517	-1.34707	2.30358	3.40153
11	2020	1	1	0	1	5	1	1	1	6	0	0.3	0.1	0.1	0	0.2	0	2	10	1	6.94335	3.89033	0.560296	1.79343	-4.60517	-1.17118	-2.20728	-2.20728	-4.60517	-1.56065	0.698135	2.30358
11	2020	1	1	1	1	4	2	2	2	4.8	0	0.2	0	0	0	0	3	2	3	1	6.94335	3.89033	0.560296	1.5707	-4.60517	-1.56065	-4.60517	-4.60517	-4.60517	-4.60517	0.698135	1.10194
11	2020	1	1	0	1	3	2	2	2	4.8	0	0.2	0	0	0	0	3	2	3	1	6.94335	3.89033	0.560296	1.5707	-4.60517	-1.56065	-4.60517	-4.60517	-4.60517	-4.60517	0.698135	1.10194
11	2020	1	1	1	1	5	1	1	1	7	0	0.2	0.05	0.6	0	0.1	80	4	2	1	6.94335	3.89033	0.560296	1.94734	-4.60517	-1.56065	-2.81341	-0.494296	-4.60517	-2.20728	1.38879	0.698135
11	2020	1	1	1	1	5	1	2	2	6	0	0.1	0.1	0.05	0	0.02	10	0.5	0	1	6.94335	3.89033	0.560296	1.79343	-4.60517	-2.20728	-2.20728	-2.81341	-4.60517	-3.50656	-0.673345	-4.60517
11	2020	1	1	0	1	5	1	0	0	13	0	0.1	0.3	0.1	0	0	70	1	2	1	6.94335	3.89033	0.560296	2.56572	-4.60517	-2.20728	-1.17118	-2.20728	-4.60517	-4.60517	0.00995	0.698135
11	2020	1	1	1	1	5	2	2	2	30	0	0.4	0.05	2	0	0.4	0	5	10	1	6.94335	3.89033	0.560296	3.40153	-4.60517	-0.891598	-2.81341	0.698135	-4.60517	-0.891598	1.61144	2.30358
11	2020	0	1	1	1	5	1	0	1	4	0	0.12	0	0	0	0	25	0	8	1	6.94335	3.89033	0.560296	1.38879	-4.60517	-2.04022	-4.60517	-4.60517	-4.60517	-4.60517	-4.60517	2.08069
11	2020	1	1	0	1	2	2	2	2	0	0	0.3	0	0	0	0	29	0.4	5	1	6.94335	3.89033	0.560296	-4.60517	-4.60517	-1.17118	-4.60517	-4.60517	-4.60517	-4.60517	-0.891598	1.61144
11	2020	0	1	1	1	5	1	1	1	4	0	0.33	0.03	0	0	0	96	0	0	1	6.94335	3.89033	0.560296	1.38879	-4.60517	-1.07881	-3.21888	-4.60517	-4.60517	-4.60517	-4.60517	-4.60517
11	2020	0	1	1	2	4	1	0	1	2	0	0.2	0.05	0.02	0	0.01	15	0.8	8	1	6.94335	3.89033	0.560296	0.698135	-4.60517	-1.56065	-2.81341	-3.50656	-4.60517	-3.91202	-0.210721	2.08069
11	2020	0	1	1	2	5	2	0	1	16	0	0.35	0.03	1.3	0.1	0	43	21.8	10	1	6.94335	3.89033	0.560296	2.77321	-4.60517	-1.02165	-3.21888	0.270027	-2.20728	-4.60517	3.08237	2.30358
11	2020	1	1	1	1	3	2	1	1	0	0	0.5	0.06	1	0	0.05	0	5	50	1	6.94335	3.89033	0.560296	-4.60517	-4.60517	-0.673345	-2.65926	0.00995	-4.60517	-2.81341	1.61144	3.91222
11	2020	0	1	0	3	5	1	2	2	1	0	0.15	0.1	0.7	0	0.3	0	1	10	1	6.94335	3.89033	0.560296	0.00995	-4.60517	-1.83258	-2.20728	-0.34249	-4.60517	-1.17118	0.00995	2.30358
11	2020	1	1	1	2	5	1	1	1	0	0.05	0.35	0	0.2	0.3	0.05	0	5	10	1	6.94335	3.89033	0.560296	-4.60517	-2.81341	-1.02165	-4.60517	-1.56065	-1.17118	-2.81341	1.61144	2.30358
11	2020	0	1	1	1	5	1	2	2	20	0	0.1	0.1	0	0	0.4	10	4	1.3	1	6.94335	3.89033	0.560296	2.99623	-4.60517	-2.20728	-2.20728	-4.60517	-4.60517	-0.891598	1.38879	0.270027
11	2020	1	1	1	3	5	1	2	2	6.2	0	0.1	0.02	0.05	0	0	0	1	1	1	6.94335	3.89033	0.560296	1.82616	-4.60517	-2.20728	-3.50656	-2.81341	-4.60517	-4.60517	0.00995	0.00995
11	2020	0	1	0	2	4	1	2	2	5	0.43	0.08	0	0.01	0	0.0195	0	1	1.8	1	6.94335	3.89033	0.560296	1.61144	-0.820981	-2.40795	-4.60517	-3.91202	-4.60517	-3.52337	0.00995	0.593327
11	2020	0	1	0	1	5	2	0	1	30	0	0.4	0.05	2	0	0.4	0	5	10	1	6.94335	3.89033	0.560296	3.40153	-4.60517	-0.891598	-2.81341	0.698135	-4.60517	-0.891598	1.61144	2.30358
11	2020	1	0	1	2	2	2	1	1	2	0	0.15	0	0	0	0	0	0.2	2	1	6.94335	3.89033	0.560296	0.698135	-4.60517	-1.83258	-4.60517	-4.60517	-4.60517	-4.60517	-1.56065	0.698135
11	2020	0	1	1	2	4	2	1	1	10	0	0.2	0.1	0.2	0.2	0	0	15	15	1	6.94335	3.89033	0.560296	2.30358	-4.60517	-1.56065	-2.20728	-1.56065	-1.56065	-4.60517	2.70872	2.70872
11	2020	1	1	1	2	4	2	2	2	8	0	0.18	0	0.03	0	0	15	1	15	1	6.94335	3.89033	0.560296	2.08069	-4.60517	-1.66073	-4.60517	-3.21888	-4.60517	-4.60517	0.00995	2.70872
11	2020	1	1	0	2	3	2	2	2	8	0	0.18	0	0.03	0	0	15	1	15	1	6.94335	3.89033	0.560296	2.08069	-4.60517	-1.66073	-4.60517	-3.21888	-4.60517	-4.60517	0.00995	2.70872
11	2020	0	1	1	3	2	2	0	1	7.2	0	0.1	0	0	0.5	0	5	10	0	1	6.94335	3.89033	0.560296	1.97547	-4.60517	-2.20728	-4.60517	-4.60517	-0.673345	-4.60517	2.30358	-4.60517
11	2020	0	1	0	3	1	2	2	2	7.2	0	0.1	0	0	0.5	0	5	10	0	1	6.94335	3.89033	0.560296	1.97547	-4.60517	-2.20728	-4.60517	-4.60517	-0.673345	-4.60517	2.30358	-4.60517
11	2020	1	1	1	2	3	2	1	1	5	0	0.1	0	0	8	0.4	15	11	10	1	6.94335	3.89033	0.560296	1.61144	-4.60517	-2.20728	-4.60517	-4.60517	2.08069	-0.891598	2.3988	2.30358
11	2020	1	0	0	2	3	2	1	1	5	0	0.1	0	0	8	0.4	15	11	10	1	6.94335	3.89033	0.560296	1.61144	-4.60517	-2.20728	-4.60517	-4.60517	2.08069	-0.891598	2.3988	2.30358
11	2020	1	1	1	2	3	1	2	2	3	0	0.06	0.05	0	0	0	70	0	0.5	1	6.94335	3.89033	0.560296	1.10194	-4.60517	-2.65926	-2.81341	-4.60517	-4.60517	-4.60517	-4.60517	-0.673345
11	2020	0	1	1	3	3	2	2	2	0	0.104	0.12	0	0	0	0	0	1	13	1	6.94335	3.89033	0.560296	-4.60517	-2.17156	-2.04022	-4.60517	-4.60517	-4.60517	-4.60517	0.00995	2.56572
11	2020	1	1	0	3	3	2	2	2	0	0.104	0.12	0	0	0	0	0	1	13	1	6.94335	3.89033	0.560296	-4.60517	-2.17156	-2.04022	-4.60517	-4.60517	-4.60517	-4.60517	0.00995	2.56572
11	2020	0	0	1	3	2	2	2	2	0	0.09	0.1	0	0	0.1	0	0	8	0	1	6.94335	3.89033	0.560296	-4.60517	-2.30259	-2.20728	-4.60517	-4.60517	-2.20728	-4.60517	2.08069	-4.60517
11	2020	1	1	1	3	5	1	1	1	12.2	0.03	0.1	0	0	0	0	0	1.1	0	1	6.94335	3.89033	0.560296	2.50225	-3.21888	-2.20728	-4.60517	-4.60517	-4.60517	-4.60517	0.10436	-4.60517
11	2020	0	1	1	2	3	2	2	2	2	0	0.25	0	0	0	0	0	0	0.2	1	6.94335	3.89033	0.560296	0.698135	-4.60517	-1.34707	-4.60517	-4.60517	-4.60517	-4.60517	-4.60517	-1.56065
11	2020	1	1	1	2	3	2	1	1	0	0	0.3	0	0	9	0	0	2	0	1	6.94335	3.89033	0.560296	-4.60517	-4.60517	-1.17118	-4.60517	-4.60517	2.19834	-4.60517	0.698135	-4.60517
11	2020	0	1	1	2	2	4	2	2	0	0	0.02	0.03	0	0	0	0	0.5	0.5	1	6.94335	3.89033	0.560296	-4.60517	-4.60517	-3.50656	-3.21888	-4.60517	-4.60517	-4.60517	-0.673345	-0.673345
11	2020	1	0	1	1	3	2	1	1	5.5	0	0.03	0	0	0	0	0	0.3	8	1	6.94335	3.89033	0.560296	1.70657	-4.60517	-3.21888	-4.60517	-4.60517	-4.60517	-4.60517	-1.17118	2.08069
11	2020	1	1	1	1	5	1	1	1	12	0	0.3	0.2	0.1	0.03	0	0	0	5	1	6.94335	3.89033	0.560296	2.48574	-4.60517	-1.17118	-1.56065	-2.20728	-3.21888	-4.60517	-4.60517	1.61144
11	2020	1	1	0	1	5	1	1	1	10	0	0.25	0.2	0.3	0	0.15	18	1.5	5	1	6.94335	3.89033	0.560296	2.30358	-4.60517	-1.34707	-1.56065	-1.17118	-4.60517	-1.83258	0.41211	1.61144
11	2020	0	1	1	1	5	1	1	1	10	0	0.2	0	0.2	0	0	0	0.8	5	1	6.94335	3.89033	0.560296	2.30358	-4.60517	-1.56065	-4.60517	-1.56065	-4.60517	-4.60517	-0.210721	1.61144
11	2020	0	1	1	1	4	2	1	1	12	0	0.1	0.24	0.05	0	0.08	0	30	10	1	6.94335	3.89033	0.560296	2.48574	-4.60517	-2.20728	-1.38629	-2.81341	-4.60517	-2.40795	3.40153	2.30358
11	2020	0	1	0	2	5	2	0	1	20	0	0.6	0.5	3	0.3	0.3	0	20	10	1	6.94335	3.89033	0.560296	2.99623	-4.60517	-0.494296	-0.673345	1.10194	-1.17118	-1.17118	2.99623	2.30358
11	2020	1	1	0	2	3	3	1	1	1	0	0.3	0	0	0	0	60	0.2	0.5	1	6.94335	3.89033	0.560296	0.00995	-4.60517	-1.17118	-4.60517	-4.60517	-4.60517	-4.60517	-1.56065	-0.673345
11	2020	0	1	0	1	5	2	2	2	40	0	0.2	0.035	0	0	0	28	1.3	7	1	6.94335	3.89033	0.560296	3.68913	-4.60517	-1.56065	-3.10109	-4.60517	-4.60517	-4.60517	0.270027	1.94734
11	2020	0	1	0	2	5	1	0	1	7	0.15	0.14	0	0.2	0	0	0	0.7	20	1	6.94335	3.89033	0.560296	1.94734	-1.83258	-1.89712	-4.60517	-1.56065	-4.60517	-4.60517	-0.34249	2.99623
11	2020	1	1	1	1	1	1	1	1	0.5	0	0.07	0	0.005	0	0	0	0	0.4	1	6.94335	3.89033	0.560296	-0.673345	-4.60517	-2.52573	-4.60517	-4.1997	-4.60517	-4.60517	-4.60517	-0.891598
11	2020	1	1	0	1	3	2	1	1	0	0	0.5	0.06	1	0	0.05	0	5	50	1	6.94335	3.89033	0.560296	-4.60517	-4.60517	-0.673345	-2.65926	0.00995	-4.60517	-2.81341	1.61144	3.91222
11	2020	0	1	1	1	5	1	1	1	30	0	0.15	0	0	0	0.4	90	0	20	1	6.94335	3.89033	0.560296	3.40153	-4.60517	-1.83258	-4.60517	-4.60517	-4.60517	-0.891598	-4.60517	2.99623
11	2020	1	1	1	1	5	1	1	1	4	0	0.15	0.03	0.05	0	0	60	0.8	0.1	1	6.94335	3.89033	0.560296	1.38879	-4.60517	-1.83258	-3.21888	-2.81341	-4.60517	-4.60517	-0.210721	-2.20728
11	2020	1	1	0	3	1	4	1	1	6	0.078	0.1	0.08	0	0	0	130	0.5	0.6	1	6.94335	3.89033	0.560296	1.79343	-2.43042	-2.20728	-2.40795	-4.60517	-4.60517	-4.60517	-0.673345	-0.494296
11	2020	0	1	1	2	2	2	2	2	5	0.085	0.03	0	0.01	0	0.08	0	2.7	3	1	6.94335	3.89033	0.560296	1.61144	-2.35388	-3.21888	-4.60517	-3.91202	-4.60517	-2.40795	0.996949	1.10194
11	2020	1	1	1	2	4	2	1	1	5	0.085	0.03	0	0.01	0	0.08	0	2.7	3	1	6.94335	3.89033	0.560296	1.61144	-2.35388	-3.21888	-4.60517	-3.91202	-4.60517	-2.40795	0.996949	1.10194
11	2020	1	1	1	2	3	2	1	1	4	0	0.15	0	0	0	0	0	0.2	0.2	1	6.94335	3.89033	0.560296	1.38879	-4.60517	-1.83258	-4.60517	-4.60517	-4.60517	-4.60517	-1.56065	-1.56065
11	2020	1	1	0	1	5	1	1	1	4	0	0.2	0.2	0.08	0	0	30	0	1	1	6.94335	3.89033	0.560296	1.38879	-4.60517	-1.56065	-1.56065	-2.40795	-4.60517	-4.60517	-4.60517	0.00995
11	2020	0	1	1	2	3	2	0	1	10	0	0.2	0.02	1	0.5	0	40	2	20	1	6.94335	3.89033	0.560296	2.30358	-4.60517	-1.56065	-3.50656	0.00995	-0.673345	-4.60517	0.698135	2.99623
11	2020	1	1	0	1	5	1	1	1	12	0	0.1	0.3	0.3	0	0.2	70	0	0	1	6.94335	3.89033	0.560296	2.48574	-4.60517	-2.20728	-1.17118	-1.17118	-4.60517	-1.56065	-4.60517	-4.60517
11	2020	1	1	0	2	3	2	0	1	16	0	0.35	0.03	1.3	0.1	0	43	21.8	10	1	6.94335	3.89033	0.560296	2.77321	-4.60517	-1.02165	-3.21888	0.270027	-2.20728	-4.60517	3.08237	2.30358
11	2020	0	1	0	1	2	2	0	1	3	0	0.2	0	0	0	0	0	0	1	1	6.94335	3.89033	0.560296	1.10194	-4.60517	-1.56065	-4.60517	-4.60517	-4.60517	-4.60517	-4.60517	0.00995
11	2020	0	1	1	1	3	2	1	1	6	0.13	0.2	0.02	0.1	0	0.1	0	0	0	1	6.94335	3.89033	0.560296	1.79343	-1.96611	-1.56065	-3.50656	-2.20728	-4.60517	-2.20728	-4.60517	-4.60517
11	2020	0	1	0	2	3	2	2	2	3	0.22	0.026	0	0	0	0	0	0.3	0.8	1	6.94335	3.89033	0.560296	1.10194	-1.46968	-3.32424	-4.60517	-4.60517	-4.60517	-4.60517	-1.17118	-0.210721
11	2020	1	1	1	1	4	2	0	1	5	0.13	0.2	0.15	0.1	0	0	0	1	25	1	6.94335	3.89033	0.560296	1.61144	-1.96611	-1.56065	-1.83258	-2.20728	-4.60517	-4.60517	0.00995	3.21928
11	2020	1	0	1	1	5	1	1	1	0	0	0.72	1.5	0.5	0	0	70	10	60	1	6.94335	3.89033	0.560296	-4.60517	-4.60517	-0.314711	0.41211	-0.673345	-4.60517	-4.60517	2.30358	4.09451
11	2020	1	1	1	1	5	1	1	1	14	0	0.08	0.1	0.5	0	0.15	0	2	5	1	6.94335	3.89033	0.560296	2.63977	-4.60517	-2.40795	-2.20728	-0.673345	-4.60517	-1.83258	0.698135	1.61144
11	2020	1	1	1	1	5	2	2	2	25	0	0.35	0.05	0.5	0	0	45	5	6	1	6.94335	3.89033	0.560296	3.21928	-4.60517	-1.02165	-2.81341	-0.673345	-4.60517	-4.60517	1.61144	1.79343
11	2020	0	1	0	1	5	2	2	2	25	0	0.35	0.05	0.5	0	0	45	5	6	1	6.94335	3.89033	0.560296	3.21928	-4.60517	-1.02165	-2.81341	-0.673345	-4.60517	-4.60517	1.61144	1.79343
12	2016	1	1	0	1	4	2	1	1	0	0	0.3	0.1	0.4	0	0	0	0.0002	10	1	3.40745	2.61293	0.766829	-4.60517	-4.60517	-1.17118	-2.20728	-0.891598	-4.60517	-4.60517	-4.58537	2.30358
12	2016	0	1	1	1	2	2	1	1	0	0	0.3	0.1	0.4	0	0	0	0.0002	10	1	3.40745	2.61293	0.766829	-4.60517	-4.60517	-1.17118	-2.20728	-0.891598	-4.60517	-4.60517	-4.58537	2.30358
12	2016	0	1	1	1	4	2	0	1	0	0	0.15	0.06	2	0	0.27	0	3e-05	2	1	3.40745	2.61293	0.766829	-4.60517	-4.60517	-1.83258	-2.65926	0.698135	-4.60517	-1.27297	-4.60217	0.698135
12	2016	1	0	0	1	3	2	1	0	0	0	0.15	0.06	2	0	0.27	0	3e-05	2	1	3.40745	2.61293	0.766829	-4.60517	-4.60517	-1.83258	-2.65926	0.698135	-4.60517	-1.27297	-4.60217	0.698135
12	2016	1	1	1	1	5	2	0	1	7.5	0	0.35	0.06	0	0	0	0	0.0035	16	1	3.40745	2.61293	0.766829	2.01623	-4.60517	-1.02165	-2.65926	-4.60517	-4.60517	-4.60517	-4.30507	2.77321
12	2016	1	1	1	1	5	2	1	1	25	0	0.5	0.2	5	0.15	0.5	0	0.001755	5	1	3.40745	2.61293	0.766829	3.21928	-4.60517	-0.673345	-1.56065	1.61144	-1.83258	-0.673345	-4.44348	1.61144
12	2016	1	1	0	1	3	2	1	1	25	0	0.5	0.2	5	0.15	0.5	0	0.001755	5	1	3.40745	2.61293	0.766829	3.21928	-4.60517	-0.673345	-1.56065	1.61144	-1.83258	-0.673345	-4.44348	1.61144
12	2016	1	1	1	1	5	2	1	1	12	0	0.6	0.15	0.6	0.4	0	0	0.00015	11	1	3.40745	2.61293	0.766829	2.48574	-4.60517	-0.494296	-1.83258	-0.494296	-0.891598	-4.60517	-4.59028	2.3988
12	2016	1	0	0	1	5	1	1	1	8	0	0.06	0.12	0.4	0	0	60	0.0001	3.5	1	3.40745	2.61293	0.766829	2.08069	-4.60517	-2.65926	-2.04022	-0.891598	-4.60517	-4.60517	-4.59522	1.25562
12	2016	1	1	0	1	5	2	1	1	12	0	0.6	0.15	0.6	0.4	0	0	0.00015	11	1	3.40745	2.61293	0.766829	2.48574	-4.60517	-0.494296	-1.83258	-0.494296	-0.891598	-4.60517	-4.59028	2.3988
12	2016	0	1	1	1	5	2	0	0	6	0	0.5	0.5	3	1	0.4	37.6667	0.0025	30	1	3.40745	2.61293	0.766829	1.79343	-4.60517	-0.673345	-0.673345	1.10194	0.00995	-0.891598	-4.38203	3.40153
12	2016	1	0	0	1	5	2	1	0	6	0	0.5	0.5	3	1	0.4	37.6667	0.0025	30	1	3.40745	2.61293	0.766829	1.79343	-4.60517	-0.673345	-0.673345	1.10194	0.00995	-0.891598	-4.38203	3.40153
12	2016	1	1	0	1	5	2	1	1	9.6	0	0.6	0	3	1.2	0	0	0.0012	10	1	3.40745	2.61293	0.766829	2.2628	-4.60517	-0.494296	-4.60517	1.10194	0.19062	-4.60517	-4.49184	2.30358
12	2016	1	0	1	1	4	2	1	0	9.6	0	0.6	0	3	1.2	0	0	0.0012	10	1	3.40745	2.61293	0.766829	2.2628	-4.60517	-0.494296	-4.60517	1.10194	0.19062	-4.60517	-4.49184	2.30358
12	2016	1	1	0	1	2	2	0	0	9.6	0	0.6	0	3	1.2	0	0	0.0012	10	1	3.40745	2.61293	0.766829	2.2628	-4.60517	-0.494296	-4.60517	1.10194	0.19062	-4.60517	-4.49184	2.30358
12	2016	0	1	1	1	5	2	0	1	9.6	0	0.6	0	3	1.2	0	0	0.0012	10	1	3.40745	2.61293	0.766829	2.2628	-4.60517	-0.494296	-4.60517	1.10194	0.19062	-4.60517	-4.49184	2.30358
12	2016	0	1	1	1	4	1	2	2	0	0	0.3	0	0	0	0	0	0.0035	0	1	3.40745	2.61293	0.766829	-4.60517	-4.60517	-1.17118	-4.60517	-4.60517	-4.60517	-4.60517	-4.30507	-4.60517
12	2016	1	1	1	2	3	2	1	0	0	0	0.25	0.05	0.3	1.5	0	0	0.0025	0	1	3.40745	2.61293	0.766829	-4.60517	-4.60517	-1.34707	-2.81341	-1.17118	0.41211	-4.60517	-4.38203	-4.60517
12	2016	1	1	0	2	4	2	1	0	0	0	0.25	0.05	0.3	1.5	0	0	0.0025	0	1	3.40745	2.61293	0.766829	-4.60517	-4.60517	-1.34707	-2.81341	-1.17118	0.41211	-4.60517	-4.38203	-4.60517
12	2016	1	1	0	1	5	4	1	1	13	0	0.07	0.1	0.1	0.05	0.05	0	0.001	10	1	3.40745	2.61293	0.766829	2.56572	-4.60517	-2.52573	-2.20728	-2.20728	-2.81341	-2.81341	-4.50986	2.30358
12	2016	1	1	0	1	4	2	1	1	2.7	0.55	0.2	0.01	0	0.5	0	0	0.003	10	1	3.40745	2.61293	0.766829	0.996949	-0.579818	-1.56065	-3.91202	-4.60517	-0.673345	-4.60517	-4.34281	2.30358
12	2016	0	1	1	1	5	2	0	1	2.7	0.55	0.2	0.01	0	0.5	0	0	0.003	10	1	3.40745	2.61293	0.766829	0.996949	-0.579818	-1.56065	-3.91202	-4.60517	-0.673345	-4.60517	-4.34281	2.30358
12	2016	0	1	0	1	5	2	0	1	0	0	0.1	0.03	0.2	0.12	0	0	0.001	10	1	3.40745	2.61293	0.766829	-4.60517	-4.60517	-2.20728	-3.21888	-1.56065	-2.04022	-4.60517	-4.50986	2.30358
12	2016	1	1	1	1	5	2	1	1	0	0	0.1	0.03	0.2	0.12	0	0	0.001	10	1	3.40745	2.61293	0.766829	-4.60517	-4.60517	-2.20728	-3.21888	-1.56065	-2.04022	-4.60517	-4.50986	2.30358
12	2016	1	1	1	1	1	2	1	1	0	0	0.28	0.024	1	0	0.03	0	0.0001	15	1	3.40745	2.61293	0.766829	-4.60517	-4.60517	-1.23787	-3.38139	0.00995	-4.60517	-3.21888	-4.59522	2.70872
12	2016	1	1	0	1	1	2	0	1	0	0	0.28	0.024	1	0	0.03	0	0.0001	15	1	3.40745	2.61293	0.766829	-4.60517	-4.60517	-1.23787	-3.38139	0.00995	-4.60517	-3.21888	-4.59522	2.70872
12	2016	1	0	0	1	5	2	0	1	8	0	0.15	0	0.3	0	0	0	0.0001	0	1	3.40745	2.61293	0.766829	2.08069	-4.60517	-1.83258	-4.60517	-1.17118	-4.60517	-4.60517	-4.59522	-4.60517
12	2016	0	1	1	1	5	2	0	1	8	0	0.15	0	0.3	0	0	0	0.0001	0	1	3.40745	2.61293	0.766829	2.08069	-4.60517	-1.83258	-4.60517	-1.17118	-4.60517	-4.60517	-4.59522	-4.60517
12	2016	0	1	1	1	5	1	2	2	8	0	0.15	0	0.3	0	0	0	0.0001	0	1	3.40745	2.61293	0.766829	2.08069	-4.60517	-1.83258	-4.60517	-1.17118	-4.60517	-4.60517	-4.59522	-4.60517
12	2016	1	1	1	1	3	2	1	1	0	0	0.08	0	0	0	0	0	4e-05	24	1	3.40745	2.61293	0.766829	-4.60517	-4.60517	-2.40795	-4.60517	-4.60517	-4.60517	-4.60517	-4.60118	3.17847
12	2016	1	0	0	1	5	2	1	0	0	0	0.08	0	0	0	0	0	4e-05	24	1	3.40745	2.61293	0.766829	-4.60517	-4.60517	-2.40795	-4.60517	-4.60517	-4.60517	-4.60517	-4.60118	3.17847
12	2016	0	1	1	1	3	2	0	1	0	0	0.3	0	0	0	0	0	0.002	10	1	3.40745	2.61293	0.766829	-4.60517	-4.60517	-1.17118	-4.60517	-4.60517	-4.60517	-4.60517	-4.42285	2.30358
12	2016	0	1	0	1	3	2	0	1	0	0	0.29	0	0	0	0	0	8.5e-05	30	1	3.40745	2.61293	0.766829	-4.60517	-4.60517	-1.20397	-4.60517	-4.60517	-4.60517	-4.60517	-4.59671	3.40153
12	2016	0	1	1	1	3	2	0	0	0	0	0.29	0	0	0	0	0	8.5e-05	30	1	3.40745	2.61293	0.766829	-4.60517	-4.60517	-1.20397	-4.60517	-4.60517	-4.60517	-4.60517	-4.59671	3.40153
12	2016	1	0	0	1	3	2	1	0	5.4	0.552	0.1	0	0	0	0	0	0.0001	1	1	3.40745	2.61293	0.766829	1.68825	-0.576253	-2.20728	-4.60517	-4.60517	-4.60517	-4.60517	-4.59522	0.00995
12	2016	1	1	1	1	3	4	0	1	5.4	0.552	0.1	0	0	0	0	0	0.0001	1	1	3.40745	2.61293	0.766829	1.68825	-0.576253	-2.20728	-4.60517	-4.60517	-4.60517	-4.60517	-4.59522	0.00995
12	2016	1	1	0	2	1	2	1	1	0	0	0.1	0	0	0.1	0	0	0.0006	0.08	1	3.40745	2.61293	0.766829	-4.60517	-4.60517	-2.20728	-4.60517	-4.60517	-2.20728	-4.60517	-4.5469	-2.40795
12	2016	0	1	1	2	1	2	0	1	0	0	0.1	0	0	0.1	0	0	0.0006	0.08	1	3.40745	2.61293	0.766829	-4.60517	-4.60517	-2.20728	-4.60517	-4.60517	-2.20728	-4.60517	-4.5469	-2.40795
12	2016	0	1	1	1	5	4	0	1	6	0	0.3	0.05	0	0.07	0	0	0.0005	0.2	1	3.40745	2.61293	0.766829	1.79343	-4.60517	-1.17118	-2.81341	-4.60517	-2.52573	-4.60517	-4.55638	-1.56065
12	2016	1	0	1	1	3	2	1	0	3.6	0	0.23	0	0	0	0.2	0	5e-05	6	1	3.40745	2.61293	0.766829	1.28371	-4.60517	-1.42712	-4.60517	-4.60517	-4.60517	-1.56065	-4.60018	1.79343
12	2016	1	1	0	1	5	1	1	1	3.6	0	0.23	0	0	0	0.2	0	5e-05	6	1	3.40745	2.61293	0.766829	1.28371	-4.60517	-1.42712	-4.60517	-4.60517	-4.60517	-1.56065	-4.60018	1.79343
12	2016	0	0	0	1	3	2	1	0	3.6	0	0.23	0	0	0	0.2	0	5e-05	6	1	3.40745	2.61293	0.766829	1.28371	-4.60517	-1.42712	-4.60517	-4.60517	-4.60517	-1.56065	-4.60018	1.79343
12	2016	1	1	1	1	3	2	1	1	0	0	0.2	0	0	0	0	0	0.00015	5	1	3.40745	2.61293	0.766829	-4.60517	-4.60517	-1.56065	-4.60517	-4.60517	-4.60517	-4.60517	-4.59028	1.61144
12	2016	0	1	0	1	2	2	0	1	0	0	0.2	0	0	0	0	0	0.00015	5	1	3.40745	2.61293	0.766829	-4.60517	-4.60517	-1.56065	-4.60517	-4.60517	-4.60517	-4.60517	-4.59028	1.61144
12	2016	1	1	1	1	2	2	1	0	0	0	0.3	0.0286	0	0	0	0	0.0001	0	1	3.40745	2.61293	0.766829	-4.60517	-4.60517	-1.17118	-3.2545	-4.60517	-4.60517	-4.60517	-4.59522	-4.60517
12	2016	0	0	0	1	1	2	1	0	0	0	0.3	0.0286	0	0	0	0	0.0001	0	1	3.40745	2.61293	0.766829	-4.60517	-4.60517	-1.17118	-3.2545	-4.60517	-4.60517	-4.60517	-4.59522	-4.60517
12	2016	1	1	1	1	4	2	1	1	6.3	0	0.2	0.06	0.2	0.08	0	30.6667	0.0004	0.3	1	3.40745	2.61293	0.766829	1.84214	-4.60517	-1.56065	-2.65926	-1.56065	-2.40795	-4.60517	-4.56595	-1.17118
12	2016	1	1	0	1	5	2	1	1	6.3	0	0.2	0.06	0.2	0.08	0	30.6667	0.0004	0.3	1	3.40745	2.61293	0.766829	1.84214	-4.60517	-1.56065	-2.65926	-1.56065	-2.40795	-4.60517	-4.56595	-1.17118
12	2016	0	1	0	1	4	2	0	1	20	0	0.3	0.1	0.5	0.5	0.1	0	0.0035	50	1	3.40745	2.61293	0.766829	2.99623	-4.60517	-1.17118	-2.20728	-0.673345	-0.673345	-2.20728	-4.30507	3.91222
12	2016	1	1	1	1	5	2	0	0	20	0	0.3	0.1	0.5	0.5	0.1	0	0.0035	50	1	3.40745	2.61293	0.766829	2.99623	-4.60517	-1.17118	-2.20728	-0.673345	-0.673345	-2.20728	-4.30507	3.91222
12	2016	1	1	0	1	1	4	0	0	9.6	0	0.3	0	0	0	0	31.75	0.00063	0	1	3.40745	2.61293	0.766829	2.2628	-4.60517	-1.17118	-4.60517	-4.60517	-4.60517	-4.60517	-4.54408	-4.60517
12	2016	0	0	0	1	3	2	0	1	0	0	0.5	0.2	0	0.2	0.3	0	0.0002	12	1	3.40745	2.61293	0.766829	-4.60517	-4.60517	-0.673345	-1.56065	-4.60517	-1.56065	-1.17118	-4.58537	2.48574
12	2016	1	0	1	1	5	2	1	0	0	0	0.5	0.2	0	0.2	0.3	0	0.0002	12	1	3.40745	2.61293	0.766829	-4.60517	-4.60517	-0.673345	-1.56065	-4.60517	-1.56065	-1.17118	-4.58537	2.48574
12	2016	1	1	0	1	5	2	1	1	0	0	0.5	0.2	0	0.2	0.3	0	0.0002	12	1	3.40745	2.61293	0.766829	-4.60517	-4.60517	-0.673345	-1.56065	-4.60517	-1.56065	-1.17118	-4.58537	2.48574
12	2016	0	1	1	1	3	2	0	1	4	0	0.4	0.2	0.5	0	0.5	0	0.0002	5	1	3.40745	2.61293	0.766829	1.38879	-4.60517	-0.891598	-1.56065	-0.673345	-4.60517	-0.673345	-4.58537	1.61144
12	2016	1	0	0	1	2	2	1	0	4	0	0.4	0.2	0.5	0	0.5	0	0.0002	5	1	3.40745	2.61293	0.766829	1.38879	-4.60517	-0.891598	-1.56065	-0.673345	-4.60517	-0.673345	-4.58537	1.61144
12	2016	1	1	0	1	5	1	1	1	4	0	0.4	0.2	0.5	0	0.5	0	0.0002	5	1	3.40745	2.61293	0.766829	1.38879	-4.60517	-0.891598	-1.56065	-0.673345	-4.60517	-0.673345	-4.58537	1.61144
12	2016	1	1	0	1	4	1	1	1	2	0	0.3	0	0	0	0.02	0	1e-05	2	1	3.40745	2.61293	0.766829	0.698135	-4.60517	-1.17118	-4.60517	-4.60517	-4.60517	-3.50656	-4.60417	0.698135
12	2016	0	1	0	1	5	2	0	0	16.2	0	0.45	0.05	0.8	0.4	0	23.25	0.00215	2	1	3.40745	2.61293	0.766829	2.78563	-4.60517	-0.776529	-2.81341	-0.210721	-0.891598	-4.60517	-4.41043	0.698135
12	2016	0	1	1	1	3	2	0	1	16.2	0	0.45	0.05	0.8	0.4	0	23.25	0.00215	2	1	3.40745	2.61293	0.766829	2.78563	-4.60517	-0.776529	-2.81341	-0.210721	-0.891598	-4.60517	-4.41043	0.698135
12	2016	1	1	1	1	5	2	0	1	16.2	0	0.45	0.05	0.8	0.4	0	23.25	0.00215	2	1	3.40745	2.61293	0.766829	2.78563	-4.60517	-0.776529	-2.81341	-0.210721	-0.891598	-4.60517	-4.41043	0.698135
12	2016	1	1	0	1	5	2	2	2	16.2	0	0.45	0.05	0.8	0.4	0	23.25	0.00215	2	1	3.40745	2.61293	0.766829	2.78563	-4.60517	-0.776529	-2.81341	-0.210721	-0.891598	-4.60517	-4.41043	0.698135
12	2016	0	1	0	1	5	1	0	1	12	0	0.4	0.05	0.1	0.6	0	0	0.0011	10	1	3.40745	2.61293	0.766829	2.48574	-4.60517	-0.891598	-2.81341	-2.20728	-0.494296	-4.60517	-4.50081	2.30358
12	2016	0	0	0	1	2	2	0	1	3.24	0	0.3	0.02	0	0.25	0.36	0	0.0015	60.5	1	3.40745	2.61293	0.766829	1.17866	-4.60517	-1.17118	-3.50656	-4.60517	-1.34707	-0.994252	-4.46541	4.10281
12	2016	0	1	1	1	3	2	0	1	3.24	0	0.3	0.02	0	0.25	0.36	0	0.0015	60.5	1	3.40745	2.61293	0.766829	1.17866	-4.60517	-1.17118	-3.50656	-4.60517	-1.34707	-0.994252	-4.46541	4.10281
12	2016	0	1	1	1	3	1	2	2	3.24	0	0.3	0.02	0	0.25	0.36	0	0.0015	60.5	1	3.40745	2.61293	0.766829	1.17866	-4.60517	-1.17118	-3.50656	-4.60517	-1.34707	-0.994252	-4.46541	4.10281
12	2016	1	1	1	1	5	2	0	1	21.4142	0	0.155	0.36	0.15	0	0.11	0	0.0001	55	1	3.40745	2.61293	0.766829	3.06452	-4.60517	-1.80181	-0.994252	-1.83258	-4.60517	-2.12026	-4.59522	4.00751
12	2016	1	1	0	1	5	2	1	1	21.4142	0	0.155	0.36	0.15	0	0.11	0	0.0001	55	1	3.40745	2.61293	0.766829	3.06452	-4.60517	-1.80181	-0.994252	-1.83258	-4.60517	-2.12026	-4.59522	4.00751
12	2016	1	1	0	1	1	4	1	1	0	0	0.04	0	0	0	0	0	0	0.06	1	3.40745	2.61293	0.766829	-4.60517	-4.60517	-2.99573	-4.60517	-4.60517	-4.60517	-4.60517	-4.60512	-2.65926
12	2016	0	1	0	1	5	4	0	1	0	0	0.15	0.36	2.1	0	0	0	4e-06	3	1	3.40745	2.61293	0.766829	-4.60517	-4.60517	-1.83258	-0.994252	0.746688	-4.60517	-4.60517	-4.60477	1.10194
12	2016	0	1	0	1	4	2	1	1	5.4	0	0.2	0.03	0.1	0	0.039	0	8e-05	0.5	1	3.40745	2.61293	0.766829	1.68825	-4.60517	-1.56065	-3.21888	-2.20728	-4.60517	-3.01593	-4.5972	-0.673345
12	2016	1	1	1	1	4	2	1	0	5.4	0	0.2	0.03	0.1	0	0.039	0	8e-05	0.5	1	3.40745	2.61293	0.766829	1.68825	-4.60517	-1.56065	-3.21888	-2.20728	-4.60517	-3.01593	-4.5972	-0.673345
12	2016	1	1	0	1	4	4	1	0	3	1	0.3	0.02	0.1	0.2	0.8	0	0.002	2	1	3.40745	2.61293	0.766829	1.10194	0.00995	-1.17118	-3.50656	-2.20728	-1.56065	-0.210721	-4.42285	0.698135
12	2016	1	1	1	2	1	2	1	1	0	0	0.2	0	0	0	0	0	5e-05	0	1	3.40745	2.61293	0.766829	-4.60517	-4.60517	-1.56065	-4.60517	-4.60517	-4.60517	-4.60517	-4.60018	-4.60517
12	2016	1	0	0	2	1	2	1	0	0	0	0.2	0	0	0	0	0	5e-05	0	1	3.40745	2.61293	0.766829	-4.60517	-4.60517	-1.56065	-4.60517	-4.60517	-4.60517	-4.60517	-4.60018	-4.60517
12	2016	0	1	1	2	1	2	1	0	0	0	0.05	0	0	0	0	0	5e-05	2	1	3.40745	2.61293	0.766829	-4.60517	-4.60517	-2.81341	-4.60517	-4.60517	-4.60517	-4.60517	-4.60018	0.698135
12	2016	0	0	0	2	1	2	1	1	0	0	0.05	0	0	0	0	0	5e-05	2	1	3.40745	2.61293	0.766829	-4.60517	-4.60517	-2.81341	-4.60517	-4.60517	-4.60517	-4.60517	-4.60018	0.698135
12	2016	1	0	1	2	1	2	1	1	0	0	0.14	0	0	0	0	0	0	0	1	3.40745	2.61293	0.766829	-4.60517	-4.60517	-1.89712	-4.60517	-4.60517	-4.60517	-4.60517	-4.60517	-4.60517
12	2016	1	0	0	2	1	2	1	0	0	0	0.14	0	0	0	0	0	0	0	1	3.40745	2.61293	0.766829	-4.60517	-4.60517	-1.89712	-4.60517	-4.60517	-4.60517	-4.60517	-4.60517	-4.60517
12	2016	1	0	0	2	2	2	1	0	3.5	0	0.1	0	0	0	0	0	0.00014	0	1	3.40745	2.61293	0.766829	1.25562	-4.60517	-2.20728	-4.60517	-4.60517	-4.60517	-4.60517	-4.59127	-4.60517
12	2016	0	0	1	2	2	2	0	1	3.5	0	0.1	0	0	0	0	0	0.00014	0	1	3.40745	2.61293	0.766829	1.25562	-4.60517	-2.20728	-4.60517	-4.60517	-4.60517	-4.60517	-4.59127	-4.60517
12	2016	0	1	1	2	4	1	1	1	3.5	0	0.1	0	0	0	0	0	0.00014	0	1	3.40745	2.61293	0.766829	1.25562	-4.60517	-2.20728	-4.60517	-4.60517	-4.60517	-4.60517	-4.59127	-4.60517
12	2016	1	0	1	2	1	2	1	1	10	0	0.1	0.1	0.2	0	0	0	0.0005	1.3	1	3.40745	2.61293	0.766829	2.30358	-4.60517	-2.20728	-2.20728	-1.56065	-4.60517	-4.60517	-4.55638	0.270027
12	2016	1	1	1	2	3	2	0	1	10	0	0.1	0.1	0.2	0	0	0	0.0005	1.3	1	3.40745	2.61293	0.766829	2.30358	-4.60517	-2.20728	-2.20728	-1.56065	-4.60517	-4.60517	-4.55638	0.270027
12	2016	1	1	0	2	3	2	1	1	10	0	0.1	0.1	0.2	0	0	0	0.0005	1.3	1	3.40745	2.61293	0.766829	2.30358	-4.60517	-2.20728	-2.20728	-1.56065	-4.60517	-4.60517	-4.55638	0.270027
12	2016	0	0	0	2	3	2	0	1	5.76	0	0.07	0.02	0	0	0	0	0.0005	20	1	3.40745	2.61293	0.766829	1.75267	-4.60517	-2.52573	-3.50656	-4.60517	-4.60517	-4.60517	-4.55638	2.99623
12	2016	1	0	1	2	4	2	1	1	5.76	0	0.07	0.02	0	0	0	0	0.0005	20	1	3.40745	2.61293	0.766829	1.75267	-4.60517	-2.52573	-3.50656	-4.60517	-4.60517	-4.60517	-4.55638	2.99623
12	2016	0	0	0	2	5	1	0	1	5.76	0	0.07	0.02	0	0	0	0	0.0005	20	1	3.40745	2.61293	0.766829	1.75267	-4.60517	-2.52573	-3.50656	-4.60517	-4.60517	-4.60517	-4.55638	2.99623
12	2016	1	1	1	1	3	2	1	1	0	0	0.2	0	0	0	0	20	0.0003	5	1	3.40745	2.61293	0.766829	-4.60517	-4.60517	-1.56065	-4.60517	-4.60517	-4.60517	-4.60517	-4.57561	1.61144
12	2016	0	0	1	2	1	2	0	0	0	1.296	0.1	0	0	0	0	0	5e-05	0.12	1	3.40745	2.61293	0.766829	-4.60517	0.266969	-2.20728	-4.60517	-4.60517	-4.60517	-4.60517	-4.60018	-2.04022
12	2016	1	0	0	2	2	2	1	1	0	1.296	0.1	0	0	0	0	0	5e-05	0.12	1	3.40745	2.61293	0.766829	-4.60517	0.266969	-2.20728	-4.60517	-4.60517	-4.60517	-4.60517	-4.60018	-2.04022
12	2016	1	1	0	2	3	2	1	1	3	0	0.3	0	0.4	0.3	0	30	0.0023	5	1	3.40745	2.61293	0.766829	1.10194	-4.60517	-1.17118	-4.60517	-0.891598	-1.17118	-4.60517	-4.39816	1.61144
12	2016	1	1	1	2	3	2	1	1	3	0	0.3	0	0.4	0.3	0	30	0.0023	5	1	3.40745	2.61293	0.766829	1.10194	-4.60517	-1.17118	-4.60517	-0.891598	-1.17118	-4.60517	-4.39816	1.61144
12	2016	0	1	0	2	1	2	0	1	3	0	0.3	0	0.4	0.3	0	30	0.0023	5	1	3.40745	2.61293	0.766829	1.10194	-4.60517	-1.17118	-4.60517	-0.891598	-1.17118	-4.60517	-4.39816	1.61144
12	2016	0	1	1	2	3	2	1	1	3	0	0.3	0	0.4	0.3	0	30	0.0023	5	1	3.40745	2.61293	0.766829	1.10194	-4.60517	-1.17118	-4.60517	-0.891598	-1.17118	-4.60517	-4.39816	1.61144
12	2016	0	0	1	2	2	2	0	1	0	0	0.07	0	0	0	0	0	5e-05	1	1	3.40745	2.61293	0.766829	-4.60517	-4.60517	-2.52573	-4.60517	-4.60517	-4.60517	-4.60517	-4.60018	0.00995
12	2016	1	1	0	2	1	2	1	1	0	0	0.07	0	0	0	0	0	5e-05	1	1	3.40745	2.61293	0.766829	-4.60517	-4.60517	-2.52573	-4.60517	-4.60517	-4.60517	-4.60517	-4.60018	0.00995
12	2016	1	1	1	2	3	2	1	0	6	0	0.2	0	0	0	0	0	0.0001	2	1	3.40745	2.61293	0.766829	1.79343	-4.60517	-1.56065	-4.60517	-4.60517	-4.60517	-4.60517	-4.59522	0.698135
12	2016	1	1	0	2	1	2	1	0	6	0	0.2	0	0	0	0	0	0.0001	2	1	3.40745	2.61293	0.766829	1.79343	-4.60517	-1.56065	-4.60517	-4.60517	-4.60517	-4.60517	-4.59522	0.698135
12	2016	1	1	0	2	2	2	1	1	0	0	0.05	0	0	0.15	0	0	0.0003	0	1	3.40745	2.61293	0.766829	-4.60517	-4.60517	-2.81341	-4.60517	-4.60517	-1.83258	-4.60517	-4.57561	-4.60517
12	2016	1	1	1	2	2	2	1	1	0	0	0.05	0	0	0.15	0	0	0.0003	0	1	3.40745	2.61293	0.766829	-4.60517	-4.60517	-2.81341	-4.60517	-4.60517	-1.83258	-4.60517	-4.57561	-4.60517
12	2016	1	0	0	1	4	2	1	1	10	0	0.5	0.05	0	1.2	0.5	0	0	0	1	3.40745	2.61293	0.766829	2.30358	-4.60517	-0.673345	-2.81341	-4.60517	0.19062	-0.673345	-4.60517	-4.60517
12	2016	1	1	1	2	3	2	1	1	0	0	0.04	0	0	0	0	0	0.0002	0	1	3.40745	2.61293	0.766829	-4.60517	-4.60517	-2.99573	-4.60517	-4.60517	-4.60517	-4.60517	-4.58537	-4.60517
12	2016	1	1	0	2	1	2	1	1	0	0	0.04	0	0	0	0	0	0.0002	0	1	3.40745	2.61293	0.766829	-4.60517	-4.60517	-2.99573	-4.60517	-4.60517	-4.60517	-4.60517	-4.58537	-4.60517
12	2016	1	1	1	2	3	1	1	1	0	0	0.04	0	0	0	0	0	0.0002	0	1	3.40745	2.61293	0.766829	-4.60517	-4.60517	-2.99573	-4.60517	-4.60517	-4.60517	-4.60517	-4.58537	-4.60517
12	2016	1	1	1	2	3	2	1	1	0	0	0.2	0	0	0	0	0	3e-05	0	1	3.40745	2.61293	0.766829	-4.60517	-4.60517	-1.56065	-4.60517	-4.60517	-4.60517	-4.60517	-4.60217	-4.60517
12	2016	1	1	0	2	2	2	1	1	0	0	0.2	0	0	0	0	0	3e-05	0	1	3.40745	2.61293	0.766829	-4.60517	-4.60517	-1.56065	-4.60517	-4.60517	-4.60517	-4.60517	-4.60217	-4.60517
12	2016	0	1	1	2	1	2	0	0	0	0	0.2	0	0	0	0	0	3e-05	0	1	3.40745	2.61293	0.766829	-4.60517	-4.60517	-1.56065	-4.60517	-4.60517	-4.60517	-4.60517	-4.60217	-4.60517
12	2016	0	0	0	2	1	2	0	0	0	0	0.2	0	0	0	0	0	3e-05	0	1	3.40745	2.61293	0.766829	-4.60517	-4.60517	-1.56065	-4.60517	-4.60517	-4.60517	-4.60517	-4.60217	-4.60517
12	2016	0	1	1	2	4	1	2	2	0	0	0.2	0	0	0	0	0	3e-05	0	1	3.40745	2.61293	0.766829	-4.60517	-4.60517	-1.56065	-4.60517	-4.60517	-4.60517	-4.60517	-4.60217	-4.60517
12	2016	1	1	1	1	2	2	1	1	0	0.096	0.15	0.024	0	0	0	26.25	0.0001	0.158	1	3.40745	2.61293	0.766829	-4.60517	-2.24432	-1.83258	-3.38139	-4.60517	-4.60517	-4.60517	-4.59522	-1.78379
12	2016	1	0	0	1	2	2	1	0	0	0.096	0.15	0.024	0	0	0	26.25	0.0001	0.158	1	3.40745	2.61293	0.766829	-4.60517	-2.24432	-1.83258	-3.38139	-4.60517	-4.60517	-4.60517	-4.59522	-1.78379
12	2016	1	1	0	2	4	2	1	1	7.11	0	0.13	0.01	0	0	0	75	0.002	8.5	1	3.40745	2.61293	0.766829	1.96291	-4.60517	-1.96611	-3.91202	-4.60517	-4.60517	-4.60517	-4.42285	2.14124
12	2016	0	1	0	2	1	2	0	1	0	0	0.1	0	0	0	0	0	0.0001	0	1	3.40745	2.61293	0.766829	-4.60517	-4.60517	-2.20728	-4.60517	-4.60517	-4.60517	-4.60517	-4.59522	-4.60517
12	2016	0	0	0	2	2	2	0	1	0	0	0.2	0	0	0	0	0	0.0001	0	1	3.40745	2.61293	0.766829	-4.60517	-4.60517	-1.56065	-4.60517	-4.60517	-4.60517	-4.60517	-4.59522	-4.60517
12	2016	1	1	1	2	1	2	1	1	0	0	0.2	0	0	0	0	0	0.0001	0	1	3.40745	2.61293	0.766829	-4.60517	-4.60517	-1.56065	-4.60517	-4.60517	-4.60517	-4.60517	-4.59522	-4.60517
12	2016	0	1	1	1	4	2	0	1	7.2	0	0.3	0.02	0.15	0.02	0	25.5	0.0005	0	1	3.40745	2.61293	0.766829	1.97547	-4.60517	-1.17118	-3.50656	-1.83258	-3.50656	-4.60517	-4.55638	-4.60517
12	2016	0	1	0	1	3	2	1	1	7.2	0	0.3	0.02	0.15	0.02	0	25.5	0.0005	0	1	3.40745	2.61293	0.766829	1.97547	-4.60517	-1.17118	-3.50656	-1.83258	-3.50656	-4.60517	-4.55638	-4.60517
12	2016	1	0	0	2	1	2	0	0	0	0	0.2	0	0	0	0	20	0	0	1	3.40745	2.61293	0.766829	-4.60517	-4.60517	-1.56065	-4.60517	-4.60517	-4.60517	-4.60517	-4.60517	-4.60517
12	2016	1	0	1	2	6	2	2	2	0	0	0.2	0	0	0	0	20	0	0	1	3.40745	2.61293	0.766829	-4.60517	-4.60517	-1.56065	-4.60517	-4.60517	-4.60517	-4.60517	-4.60517	-4.60517
12	2016	1	0	0	1	1	4	0	0	3	0.03	0.13	0.03	0.02	0	0	0	0.00015	0.4	1	3.40745	2.61293	0.766829	1.10194	-3.21888	-1.96611	-3.21888	-3.50656	-4.60517	-4.60517	-4.59028	-0.891598
12	2016	1	1	1	2	3	2	1	1	0	0.07	0.1	0	0.05	0	0	0	0.0004	2	1	3.40745	2.61293	0.766829	-4.60517	-2.52573	-2.20728	-4.60517	-2.81341	-4.60517	-4.60517	-4.56595	0.698135
12	2016	1	0	0	2	3	2	1	1	0	0.07	0.1	0	0.05	0	0	0	0.0004	2	1	3.40745	2.61293	0.766829	-4.60517	-2.52573	-2.20728	-4.60517	-2.81341	-4.60517	-4.60517	-4.56595	0.698135
12	2016	0	1	0	2	4	2	0	1	0	0.07	0.1	0	0.05	0	0	0	0.0004	2	1	3.40745	2.61293	0.766829	-4.60517	-2.52573	-2.20728	-4.60517	-2.81341	-4.60517	-4.60517	-4.56595	0.698135
12	2016	0	1	1	2	4	1	2	2	0	0.07	0.1	0	0.05	0	0	0	0.0004	2	1	3.40745	2.61293	0.766829	-4.60517	-2.52573	-2.20728	-4.60517	-2.81341	-4.60517	-4.60517	-4.56595	0.698135
12	2016	0	0	1	2	3	2	0	0	2.4	0.02	0.05	0	0.05	0	0	0	0.0002	0	1	3.40745	2.61293	0.766829	0.879627	-3.50656	-2.81341	-4.60517	-2.81341	-4.60517	-4.60517	-4.58537	-4.60517
12	2016	1	0	0	2	3	2	0	1	2.4	0.02	0.05	0	0.05	0	0	0	0.0002	0	1	3.40745	2.61293	0.766829	0.879627	-3.50656	-2.81341	-4.60517	-2.81341	-4.60517	-4.60517	-4.58537	-4.60517
12	2016	1	1	0	2	4	1	2	2	2.4	0.02	0.05	0	0.05	0	0	0	0.0002	0	1	3.40745	2.61293	0.766829	0.879627	-3.50656	-2.81341	-4.60517	-2.81341	-4.60517	-4.60517	-4.58537	-4.60517
12	2016	0	0	0	2	2	2	1	0	3.2	0.2	0.5	0.01	0.1	0.5	0	21.6667	0.0003	0	1	3.40745	2.61293	0.766829	1.16627	-1.56065	-0.673345	-3.91202	-2.20728	-0.673345	-4.60517	-4.57561	-4.60517
12	2016	1	0	1	2	3	2	1	1	3.2	0.2	0.5	0.01	0.1	0.5	0	21.6667	0.0003	0	1	3.40745	2.61293	0.766829	1.16627	-1.56065	-0.673345	-3.91202	-2.20728	-0.673345	-4.60517	-4.57561	-4.60517
12	2016	0	1	0	2	5	2	0	1	3.2	0.2	0.5	0.01	0.1	0.5	0	21.6667	0.0003	0	1	3.40745	2.61293	0.766829	1.16627	-1.56065	-0.673345	-3.91202	-2.20728	-0.673345	-4.60517	-4.57561	-4.60517
12	2016	0	0	1	2	1	4	0	0	3	0	0.1	0	0	0	0	0	4e-05	0	1	3.40745	2.61293	0.766829	1.10194	-4.60517	-2.20728	-4.60517	-4.60517	-4.60517	-4.60517	-4.60118	-4.60517
12	2016	0	1	1	2	3	2	1	1	3	0	0.1	0	0	0	0	0	4e-05	0	1	3.40745	2.61293	0.766829	1.10194	-4.60517	-2.20728	-4.60517	-4.60517	-4.60517	-4.60517	-4.60118	-4.60517
12	2016	0	1	0	2	2	2	0	1	3	0	0.1	0	0	0	0	0	4e-05	0	1	3.40745	2.61293	0.766829	1.10194	-4.60517	-2.20728	-4.60517	-4.60517	-4.60517	-4.60517	-4.60118	-4.60517
12	2016	0	1	1	1	3	2	0	1	3.1	0	0.25	0	0	0	0	0	2e-05	0	1	3.40745	2.61293	0.766829	1.13462	-4.60517	-1.34707	-4.60517	-4.60517	-4.60517	-4.60517	-4.60317	-4.60517
12	2016	0	0	0	1	3	2	0	1	3.1	0	0.25	0	0	0	0	0	2e-05	0	1	3.40745	2.61293	0.766829	1.13462	-4.60517	-1.34707	-4.60517	-4.60517	-4.60517	-4.60517	-4.60317	-4.60517
12	2016	1	0	1	1	4	2	1	0	0	0	0.2	0.05	0.05	0.1	0.01	0	0.0005	0.5	1	3.40745	2.61293	0.766829	-4.60517	-4.60517	-1.56065	-2.81341	-2.81341	-2.20728	-3.91202	-4.55638	-0.673345
12	2016	1	1	0	1	5	2	1	0	0	0	0.2	0.05	0.05	0.1	0.01	0	0.0005	0.5	1	3.40745	2.61293	0.766829	-4.60517	-4.60517	-1.56065	-2.81341	-2.81341	-2.20728	-3.91202	-4.55638	-0.673345
12	2016	1	1	1	1	4	2	0	1	4	0	0.22	0	0	13	0	0	0.002	10	1	3.40745	2.61293	0.766829	1.38879	-4.60517	-1.46968	-4.60517	-4.60517	2.56572	-4.60517	-4.42285	2.30358
12	2016	0	1	1	1	3	2	0	0	4	0	0.22	0	0	13	0	0	0.002	10	1	3.40745	2.61293	0.766829	1.38879	-4.60517	-1.46968	-4.60517	-4.60517	2.56572	-4.60517	-4.42285	2.30358
12	2016	1	1	0	1	3	2	1	0	4	0	0.22	0	0	13	0	0	0.002	10	1	3.40745	2.61293	0.766829	1.38879	-4.60517	-1.46968	-4.60517	-4.60517	2.56572	-4.60517	-4.42285	2.30358
12	2016	1	0	0	1	3	2	1	1	0	0	0.4	0	0	0	0.7	0	0.0001	0.72	1	3.40745	2.61293	0.766829	-4.60517	-4.60517	-0.891598	-4.60517	-4.60517	-4.60517	-0.34249	-4.59522	-0.314711
12	2016	1	1	1	1	5	2	0	1	5	0	0.4	0.3	1	0.3	0	0	0.015	60	1	3.40745	2.61293	0.766829	1.61144	-4.60517	-0.891598	-1.17118	0.00995	-1.17118	-4.60517	-3.68888	4.09451
12	2016	1	1	0	1	4	2	1	1	8.4	0	0.17	0	0.6	0	0.2	0	0.0002	10	1	3.40745	2.61293	0.766829	2.12942	-4.60517	-1.7148	-4.60517	-0.494296	-4.60517	-1.56065	-4.58537	2.30358
12	2016	1	1	1	1	5	2	0	1	42	0	0.2	0.04	1	0.3	0.12	50.3333	0.001	5	1	3.40745	2.61293	0.766829	3.73791	-4.60517	-1.56065	-2.99573	0.00995	-1.17118	-2.04022	-4.50986	1.61144
12	2016	0	1	1	1	6	2	2	2	0	0	0.27	0.1	0.15	0	0	0	0.0001	10	1	3.40745	2.61293	0.766829	-4.60517	-4.60517	-1.27297	-2.20728	-1.83258	-4.60517	-4.60517	-4.59522	2.30358
12	2016	1	0	0	1	3	4	1	0	0	0	0.2	0.01	0.2	0	0.1	0	0	0	1	3.40745	2.61293	0.766829	-4.60517	-4.60517	-1.56065	-3.91202	-1.56065	-4.60517	-2.20728	-4.60517	-4.60517
12	2016	1	0	0	1	3	2	0	1	5.6	0	0.15	0	0	0	0	0	0.0004	0	1	3.40745	2.61293	0.766829	1.72455	-4.60517	-1.83258	-4.60517	-4.60517	-4.60517	-4.60517	-4.56595	-4.60517
12	2016	0	0	1	1	3	2	0	1	5.6	0	0.15	0	0	0	0	0	0.0004	0	1	3.40745	2.61293	0.766829	1.72455	-4.60517	-1.83258	-4.60517	-4.60517	-4.60517	-4.60517	-4.56595	-4.60517
12	2016	1	1	0	2	3	1	2	2	0	0.02	0.1	0	0	0	0	0	1e-05	0	1	3.40745	2.61293	0.766829	-4.60517	-3.50656	-2.20728	-4.60517	-4.60517	-4.60517	-4.60517	-4.60417	-4.60517
12	2016	1	1	1	2	4	4	0	1	0	0.2	0.01	0	0	0	0	0	2e-05	0	1	3.40745	2.61293	0.766829	-4.60517	-1.56065	-3.91202	-4.60517	-4.60517	-4.60517	-4.60517	-4.60317	-4.60517
12	2016	1	1	1	2	5	2	1	1	0	0	0.06	0	0.02	0.05	0	7.5	0.0005	0.2	1	3.40745	2.61293	0.766829	-4.60517	-4.60517	-2.65926	-4.60517	-3.50656	-2.81341	-4.60517	-4.55638	-1.56065
12	2016	1	1	1	1	4	2	0	1	7	0	0.1	0.02	0	0	0	0	0.00026	1	1	3.40745	2.61293	0.766829	1.94734	-4.60517	-2.20728	-3.50656	-4.60517	-4.60517	-4.60517	-4.5795	0.00995
12	2016	0	1	1	1	3	4	0	1	4.5	0	0.15	0	0.2	0	0	30	5e-06	0	1	3.40745	2.61293	0.766829	1.5063	-4.60517	-1.83258	-4.60517	-1.56065	-4.60517	-4.60517	-4.60467	-4.60517
12	2016	1	1	1	2	2	2	1	0	0	0	0.1	0	0	0	0	0	0	6	1	3.40745	2.61293	0.766829	-4.60517	-4.60517	-2.20728	-4.60517	-4.60517	-4.60517	-4.60517	-4.60517	1.79343
12	2016	0	1	1	2	5	1	1	1	0	0.05	0.1	0	0	0	0	0	2e-05	1	1	3.40745	2.61293	0.766829	-4.60517	-2.81341	-2.20728	-4.60517	-4.60517	-4.60517	-4.60517	-4.60317	0.00995
12	2016	1	0	1	1	4	2	2	2	2	0	0.15	0.01	0.02	0.06	0	9.5	0.0002	0	1	3.40745	2.61293	0.766829	0.698135	-4.60517	-1.83258	-3.91202	-3.50656	-2.65926	-4.60517	-4.58537	-4.60517
12	2016	0	1	0	1	3	2	2	2	2	0	0.15	0.01	0.02	0.06	0	9.5	0.0002	0	1	3.40745	2.61293	0.766829	0.698135	-4.60517	-1.83258	-3.91202	-3.50656	-2.65926	-4.60517	-4.58537	-4.60517
12	2016	1	1	1	3	5	2	2	2	14	0	0.2	0.06	0.3	0.2	0.1	0	0.001	10	1	3.40745	2.61293	0.766829	2.63977	-4.60517	-1.56065	-2.65926	-1.17118	-1.56065	-2.20728	-4.50986	2.30358
12	2016	0	1	1	2	4	1	1	0	0	0	0.05	0	0	0	0.2	0	0.0001	10	1	3.40745	2.61293	0.766829	-4.60517	-4.60517	-2.81341	-4.60517	-4.60517	-4.60517	-1.56065	-4.59522	2.30358
12	2016	1	1	0	1	5	1	0	1	4	0	0.1	0	0	0	0	0	2e-05	0	1	3.40745	2.61293	0.766829	1.38879	-4.60517	-2.20728	-4.60517	-4.60517	-4.60517	-4.60517	-4.60317	-4.60517
12	2016	0	1	0	1	4	1	2	2	1.5	0	0.1	0.02	0	0	0	80	5e-06	0	1	3.40745	2.61293	0.766829	0.41211	-4.60517	-2.20728	-3.50656	-4.60517	-4.60517	-4.60517	-4.60467	-4.60517
12	2016	0	1	0	2	3	2	2	2	6.72	0	0.2	0	0	0.2	0	25	0.0016	0	1	3.40745	2.61293	0.766829	1.90657	-4.60517	-1.56065	-4.60517	-4.60517	-1.56065	-4.60517	-4.45675	-4.60517
12	2016	1	1	1	1	5	2	2	2	10	0	0.5	0.05	0	1.2	0.5	0	0	0	1	3.40745	2.61293	0.766829	2.30358	-4.60517	-0.673345	-2.81341	-4.60517	0.19062	-0.673345	-4.60517	-4.60517
12	2016	1	1	0	1	5	1	2	2	7.75	1	0.15	0.6	0.4	0	0	0	0.00025	1.2	1	3.40745	2.61293	0.766829	2.04898	0.00995	-1.83258	-0.494296	-0.891598	-4.60517	-4.60517	-4.58048	0.19062
12	2016	1	1	0	1	4	2	2	2	3	0	0.2	0	0.4	0	0	13.3333	0.0003	5	1	3.40745	2.61293	0.766829	1.10194	-4.60517	-1.56065	-4.60517	-0.891598	-4.60517	-4.60517	-4.57561	1.61144
12	2016	1	0	1	1	2	2	0	0	0	0	0.1	0	0	0	0	0	0	0.03	1	3.40745	2.61293	0.766829	-4.60517	-4.60517	-2.20728	-4.60517	-4.60517	-4.60517	-4.60517	-4.60517	-3.21888
12	2016	0	1	1	1	5	1	2	2	7.75	1	0.15	0.6	0.4	0	0	0	0.00025	1.2	1	3.40745	2.61293	0.766829	2.04898	0.00995	-1.83258	-0.494296	-0.891598	-4.60517	-4.60517	-4.58048	0.19062
12	2016	1	1	0	2	4	1	3	1	0	0.08	0.04	0.01	0	0	0	0	3e-05	2	1	3.40745	2.61293	0.766829	-4.60517	-2.40795	-2.99573	-3.91202	-4.60517	-4.60517	-4.60517	-4.60217	0.698135
12	2016	1	1	0	1	5	2	0	1	5	0	0.3	0.06	0	0	0	64.5	0.0001	0	1	3.40745	2.61293	0.766829	1.61144	-4.60517	-1.17118	-2.65926	-4.60517	-4.60517	-4.60517	-4.59522	-4.60517
12	2016	1	1	0	1	2	2	1	1	0	0.03	0.25	0	0	0	0	0	0.0001	0	1	3.40745	2.61293	0.766829	-4.60517	-3.21888	-1.34707	-4.60517	-4.60517	-4.60517	-4.60517	-4.59522	-4.60517
12	2016	0	1	0	1	5	2	1	1	25	0	0.3	0.04	1.5	0.3	0.16	0	0.0015	0	1	3.40745	2.61293	0.766829	3.21928	-4.60517	-1.17118	-2.99573	0.41211	-1.17118	-1.77196	-4.46541	-4.60517
12	2016	1	1	0	1	5	4	1	1	4.27	0	0.12	0.05	0.6	0	0	0	0.003	10	1	3.40745	2.61293	0.766829	1.45395	-4.60517	-2.04022	-2.81341	-0.494296	-4.60517	-4.60517	-4.34281	2.30358
12	2020	0	0	1	1	5	2	0	0	23	0	0.15	0.03	0	17	0	0	21	0.87	1	4.38541	2.84614	0.649002	3.13593	-4.60517	-1.83258	-3.21888	-4.60517	2.8338	-4.60517	3.045	-0.127833
12	2020	0	0	0	1	4	2	0	1	6	0	0.2	0.06	0.1	0	0	0	7	0.5	1	4.38541	2.84614	0.649002	1.79343	-4.60517	-1.56065	-2.65926	-2.20728	-4.60517	-4.60517	1.94734	-0.673345
12	2020	1	1	0	1	4	2	1	1	5	0	0.2	0.07	0.15	1.6	0	0	10	12	1	4.38541	2.84614	0.649002	1.61144	-4.60517	-1.56065	-2.52573	-1.83258	0.476234	-4.60517	2.30358	2.48574
12	2020	0	1	1	1	3	2	1	1	5	0	0.2	0.07	0.15	1.6	0	0	10	12	1	4.38541	2.84614	0.649002	1.61144	-4.60517	-1.56065	-2.52573	-1.83258	0.476234	-4.60517	2.30358	2.48574
12	2020	0	1	1	1	4	2	0	1	0	0	0.06	0.08	0	0	0.5	0	1	1.2	1	4.38541	2.84614	0.649002	-4.60517	-4.60517	-2.65926	-2.40795	-4.60517	-4.60517	-0.673345	0.00995	0.19062
12	2020	1	1	0	1	3	2	0	1	0	0	0.06	0.08	0	0	0.5	0	1	1.2	1	4.38541	2.84614	0.649002	-4.60517	-4.60517	-2.65926	-2.40795	-4.60517	-4.60517	-0.673345	0.00995	0.19062
12	2020	1	1	1	1	5	2	1	1	0	0	0.4	0.1	0	0.07	0	0	20	10	1	4.38541	2.84614	0.649002	-4.60517	-4.60517	-0.891598	-2.20728	-4.60517	-2.52573	-4.60517	2.99623	2.30358
12	2020	1	1	0	1	3	2	0	1	0	0	0.4	0.1	0	0.07	0	0	20	10	1	4.38541	2.84614	0.649002	-4.60517	-4.60517	-0.891598	-2.20728	-4.60517	-2.52573	-4.60517	2.99623	2.30358
12	2020	1	1	0	1	5	2	1	1	25	0	0.2	0.01	0.05	1	0.2	0	70	5	1	4.38541	2.84614	0.649002	3.21928	-4.60517	-1.56065	-3.91202	-2.81341	0.00995	-1.56065	4.24864	1.61144
12	2020	1	1	1	1	5	2	1	1	13	0	0.4	0.02	0	0.3	0	0	10	35	1	4.38541	2.84614	0.649002	2.56572	-4.60517	-0.891598	-3.50656	-4.60517	-1.17118	-4.60517	2.30358	3.55563
12	2020	0	1	0	1	5	2	1	0	23	0	0.15	0.03	0	17	0	0	21	0.87	1	4.38541	2.84614	0.649002	3.13593	-4.60517	-1.83258	-3.21888	-4.60517	2.8338	-4.60517	3.045	-0.127833
12	2020	1	1	1	1	4	1	1	1	13	0	0.4	0.02	0	0.3	0	0	10	35	1	4.38541	2.84614	0.649002	2.56572	-4.60517	-0.891598	-3.50656	-4.60517	-1.17118	-4.60517	2.30358	3.55563
12	2020	1	1	0	1	5	2	1	1	13	0	0.4	0.02	0	0.3	0	0	10	35	1	4.38541	2.84614	0.649002	2.56572	-4.60517	-0.891598	-3.50656	-4.60517	-1.17118	-4.60517	2.30358	3.55563
12	2020	0	0	1	1	5	2	0	0	14	0	0.4	0.3	5	5.5	0.4	0	80	5	1	4.38541	2.84614	0.649002	2.63977	-4.60517	-0.891598	-1.17118	1.61144	1.70657	-0.891598	4.38215	1.61144
12	2020	1	1	0	1	5	4	1	1	13	0	0.15	0.4	1	3	0	0	20	60	1	4.38541	2.84614	0.649002	2.56572	-4.60517	-1.83258	-0.891598	0.00995	1.10194	-4.60517	2.99623	4.09451
12	2020	1	1	0	1	4	2	1	1	3	0	0.5	0	0	0.1	0	0	0.003	10	1	4.38541	2.84614	0.649002	1.10194	-4.60517	-0.673345	-4.60517	-4.60517	-2.20728	-4.60517	-4.34281	2.30358
12	2020	1	1	1	1	1	2	0	1	0	0	0.4	0	0.6	0	0	0	0.5	2	1	4.38541	2.84614	0.649002	-4.60517	-4.60517	-0.891598	-4.60517	-0.494296	-4.60517	-4.60517	-0.673345	0.698135
12	2020	0	0	0	1	5	2	0	1	6	0	0.25	0	0.2	0	0	0	1.5	100	1	4.38541	2.84614	0.649002	1.79343	-4.60517	-1.34707	-4.60517	-1.56065	-4.60517	-4.60517	0.41211	4.60527
12	2020	1	1	1	1	5	2	1	1	6	0	0.25	0	0.2	0	0	0	1.5	100	1	4.38541	2.84614	0.649002	1.79343	-4.60517	-1.34707	-4.60517	-1.56065	-4.60517	-4.60517	0.41211	4.60527
12	2020	0	1	1	3	5	1	0	1	15	0	0.18	0.08	0	0	0.03	13	0.1	7	1	4.38541	2.84614	0.649002	2.70872	-4.60517	-1.66073	-2.40795	-4.60517	-4.60517	-3.21888	-2.20728	1.94734
12	2020	0	1	1	1	4	2	0	0	0	0	0.4	0.4	0	0	0	0	0.5	3	1	4.38541	2.84614	0.649002	-4.60517	-4.60517	-0.891598	-0.891598	-4.60517	-4.60517	-4.60517	-0.673345	1.10194
12	2020	0	1	0	1	3	2	0	1	0	0.1	0.3	0	0	0	0	0	0.4	30	1	4.38541	2.84614	0.649002	-4.60517	-2.20728	-1.17118	-4.60517	-4.60517	-4.60517	-4.60517	-0.891598	3.40153
12	2020	0	1	1	1	3	2	0	1	0	0.1	0.3	0	0	0	0	0	0.4	30	1	4.38541	2.84614	0.649002	-4.60517	-2.20728	-1.17118	-4.60517	-4.60517	-4.60517	-4.60517	-0.891598	3.40153
12	2020	0	1	0	1	5	2	0	1	12	0	0.2	0.3	0.3	0.05	0.05	0	2	10	1	4.38541	2.84614	0.649002	2.48574	-4.60517	-1.56065	-1.17118	-1.17118	-2.81341	-2.81341	0.698135	2.30358
12	2020	1	1	0	2	1	2	0	1	7	0	0.15	0	0	0	0	0	10	20.3	1	4.38541	2.84614	0.649002	1.94734	-4.60517	-1.83258	-4.60517	-4.60517	-4.60517	-4.60517	2.30358	3.01111
12	2020	0	0	1	2	1	2	2	2	7	0	0.15	0	0	0	0	0	10	20.3	1	4.38541	2.84614	0.649002	1.94734	-4.60517	-1.83258	-4.60517	-4.60517	-4.60517	-4.60517	2.30358	3.01111
12	2020	0	1	1	2	5	4	0	1	7	0	0.15	0	0	0	0	0	10	20.3	1	4.38541	2.84614	0.649002	1.94734	-4.60517	-1.83258	-4.60517	-4.60517	-4.60517	-4.60517	2.30358	3.01111
12	2020	1	1	1	1	3	2	1	1	0	0	0.4	0	0	0	0	0	0.3	10	1	4.38541	2.84614	0.649002	-4.60517	-4.60517	-0.891598	-4.60517	-4.60517	-4.60517	-4.60517	-1.17118	2.30358
12	2020	1	1	0	1	5	2	1	1	0	0	0.4	0	0	0	0	0	0.3	10	1	4.38541	2.84614	0.649002	-4.60517	-4.60517	-0.891598	-4.60517	-4.60517	-4.60517	-4.60517	-1.17118	2.30358
12	2020	0	1	0	1	3	2	0	1	0	0	0.4	0	0	0	0	0	0.3	10	1	4.38541	2.84614	0.649002	-4.60517	-4.60517	-0.891598	-4.60517	-4.60517	-4.60517	-4.60517	-1.17118	2.30358
12	2020	0	1	0	1	5	2	0	1	0	0	0.3	0.05	0.3	0.2	0	22.5	10	10	1	4.38541	2.84614	0.649002	-4.60517	-4.60517	-1.17118	-2.81341	-1.17118	-1.56065	-4.60517	2.30358	2.30358
12	2020	0	1	1	1	5	2	0	0	0	0	0.3	0.05	0.3	0.2	0	22.5	10	10	1	4.38541	2.84614	0.649002	-4.60517	-4.60517	-1.17118	-2.81341	-1.17118	-1.56065	-4.60517	2.30358	2.30358
12	2020	0	1	0	1	3	2	0	0	0	0	0.3	0.01	0.1	0	0.3	0	0.6	30	1	4.38541	2.84614	0.649002	-4.60517	-4.60517	-1.17118	-3.91202	-2.20728	-4.60517	-1.17118	-0.494296	3.40153
12	2020	1	0	1	1	5	2	1	1	0	0	0.3	0.01	0.1	0	0.3	0	0.6	30	1	4.38541	2.84614	0.649002	-4.60517	-4.60517	-1.17118	-3.91202	-2.20728	-4.60517	-1.17118	-0.494296	3.40153
12	2020	1	1	0	1	5	2	1	1	0	0	0.2	0.2	0	0.2	0.5	0	15	2	1	4.38541	2.84614	0.649002	-4.60517	-4.60517	-1.56065	-1.56065	-4.60517	-1.56065	-0.673345	2.70872	0.698135
12	2020	0	1	0	1	4	2	1	1	4	0	0.4	0	0.2	0	0.2	0	8	0.2	1	4.38541	2.84614	0.649002	1.38879	-4.60517	-0.891598	-4.60517	-1.56065	-4.60517	-1.56065	2.08069	-1.56065
12	2020	0	1	0	1	5	2	0	1	13	0	0.3	0.05	1	0.25	0	0	10	5	1	4.38541	2.84614	0.649002	2.56572	-4.60517	-1.17118	-2.81341	0.00995	-1.34707	-4.60517	2.30358	1.61144
12	2020	0	0	1	1	3	2	0	1	13	0	0.3	0.05	1	0.25	0	0	10	5	1	4.38541	2.84614	0.649002	2.56572	-4.60517	-1.17118	-2.81341	0.00995	-1.34707	-4.60517	2.30358	1.61144
12	2020	0	1	1	1	5	2	0	1	25	0	0.5	0.1	0.2	0.5	2.8	0	30	10	1	4.38541	2.84614	0.649002	3.21928	-4.60517	-0.673345	-2.20728	-1.56065	-0.673345	1.03318	3.40153	2.30358
12	2020	1	1	0	1	5	2	1	1	25	0	0.5	0.1	0.2	0.5	2.8	0	30	10	1	4.38541	2.84614	0.649002	3.21928	-4.60517	-0.673345	-2.20728	-1.56065	-0.673345	1.03318	3.40153	2.30358
12	2020	0	0	0	1	2	2	0	0	4.8	0	0.2	0.05	0	0.2	0	0	18	12	1	4.38541	2.84614	0.649002	1.5707	-4.60517	-1.56065	-2.81341	-4.60517	-1.56065	-4.60517	2.89093	2.48574
12	2020	0	1	1	1	3	2	0	1	4.8	0	0.2	0.05	0	0.2	0	0	18	12	1	4.38541	2.84614	0.649002	1.5707	-4.60517	-1.56065	-2.81341	-4.60517	-1.56065	-4.60517	2.89093	2.48574
12	2020	1	1	1	1	4	1	0	1	4.8	0	0.2	0.05	0	0.2	0	0	18	12	1	4.38541	2.84614	0.649002	1.5707	-4.60517	-1.56065	-2.81341	-4.60517	-1.56065	-4.60517	2.89093	2.48574
12	2020	1	1	0	1	5	2	1	1	0	0	0.21	0.1	0	1	0.3	0	30	5	1	4.38541	2.84614	0.649002	-4.60517	-4.60517	-1.51413	-2.20728	-4.60517	0.00995	-1.17118	3.40153	1.61144
12	2020	0	1	0	1	5	4	2	2	0	0	0.08	0.6	10	0	0.2	71	1.6	1	1	4.38541	2.84614	0.649002	-4.60517	-4.60517	-2.40795	-0.494296	2.30358	-4.60517	-1.56065	0.476234	0.00995
12	2020	1	1	0	1	4	2	1	1	3.6	0	0.4	0	0	0	0	0	5	12	1	4.38541	2.84614	0.649002	1.28371	-4.60517	-0.891598	-4.60517	-4.60517	-4.60517	-4.60517	1.61144	2.48574
12	2020	1	1	1	1	4	2	1	0	3.6	0	0.4	0	0	0	0	0	5	12	1	4.38541	2.84614	0.649002	1.28371	-4.60517	-0.891598	-4.60517	-4.60517	-4.60517	-4.60517	1.61144	2.48574
12	2020	1	1	1	1	4	1	1	1	3.6	0	0.4	0	0	0	0	0	5	12	1	4.38541	2.84614	0.649002	1.28371	-4.60517	-0.891598	-4.60517	-4.60517	-4.60517	-4.60517	1.61144	2.48574
12	2020	1	1	0	1	4	4	1	1	0	0	0.5	0.05	0.3	0.2	0	0	13	20	1	4.38541	2.84614	0.649002	-4.60517	-4.60517	-0.673345	-2.81341	-1.17118	-1.56065	-4.60517	2.56572	2.99623
12	2020	1	1	1	2	1	2	1	1	0	0	0.15	0	0	0	0	0	0.8	3	1	4.38541	2.84614	0.649002	-4.60517	-4.60517	-1.83258	-4.60517	-4.60517	-4.60517	-4.60517	-0.210721	1.10194
12	2020	1	1	0	2	1	2	1	0	0	0	0.15	0	0	0	0	0	0.8	3	1	4.38541	2.84614	0.649002	-4.60517	-4.60517	-1.83258	-4.60517	-4.60517	-4.60517	-4.60517	-0.210721	1.10194
12	2020	1	0	1	2	1	2	1	1	2	0.12	0.13	0	0.15	0	0	0	1	0.5	1	4.38541	2.84614	0.649002	0.698135	-2.04022	-1.96611	-4.60517	-1.83258	-4.60517	-4.60517	0.00995	-0.673345
12	2020	1	0	0	2	1	2	1	1	2	0.12	0.13	0	0.15	0	0	0	1	0.5	1	4.38541	2.84614	0.649002	0.698135	-2.04022	-1.96611	-4.60517	-1.83258	-4.60517	-4.60517	0.00995	-0.673345
12	2020	1	0	0	2	2	4	1	0	2	0	0.05	0	0	0	0	0	0.5	0	1	4.38541	2.84614	0.649002	0.698135	-4.60517	-2.81341	-4.60517	-4.60517	-4.60517	-4.60517	-0.673345	-4.60517
12	2020	1	1	0	2	3	2	1	1	10	0	0.2	0.03	0.5	0	0.3	0	2	12	1	4.38541	2.84614	0.649002	2.30358	-4.60517	-1.56065	-3.21888	-0.673345	-4.60517	-1.17118	0.698135	2.48574
12	2020	1	1	0	2	3	2	1	1	2	0	0.3	0	1.2	0.7	0	0	20	0.5	1	4.38541	2.84614	0.649002	0.698135	-4.60517	-1.17118	-4.60517	0.19062	-0.34249	-4.60517	2.99623	-0.673345
12	2020	1	1	1	2	3	2	0	1	2	0	0.3	0	1.2	0.7	0	0	20	0.5	1	4.38541	2.84614	0.649002	0.698135	-4.60517	-1.17118	-4.60517	0.19062	-0.34249	-4.60517	2.99623	-0.673345
12	2020	0	0	0	2	2	2	1	1	6	0	0.25	0.1	0	0	0	0	6	10	1	4.38541	2.84614	0.649002	1.79343	-4.60517	-1.34707	-2.20728	-4.60517	-4.60517	-4.60517	1.79343	2.30358
12	2020	0	0	1	2	2	2	0	0	4	0	0.05	0	0	0.08	0.4	0	0.4	0	1	4.38541	2.84614	0.649002	1.38879	-4.60517	-2.81341	-4.60517	-4.60517	-2.40795	-0.891598	-0.891598	-4.60517
12	2020	1	0	1	1	2	2	1	1	0	0	0.2	0	0	0	0	0	1	5	1	4.38541	2.84614	0.649002	-4.60517	-4.60517	-1.56065	-4.60517	-4.60517	-4.60517	-4.60517	0.00995	1.61144
12	2020	0	1	0	2	5	2	1	1	10	0	0.2	0.05	0	0.25	0.05	0	20	0	1	4.38541	2.84614	0.649002	2.30358	-4.60517	-1.56065	-2.81341	-4.60517	-1.34707	-2.81341	2.99623	-4.60517
12	2020	0	1	1	3	4	4	0	1	5	0	0.16	0	0.12	0	0	0	1	0	1	4.38541	2.84614	0.649002	1.61144	-4.60517	-1.77196	-4.60517	-2.04022	-4.60517	-4.60517	0.00995	-4.60517
12	2020	0	0	0	2	2	2	0	0	0	0	0.2	0	0	0	0.2	0	0	0	1	4.38541	2.84614	0.649002	-4.60517	-4.60517	-1.56065	-4.60517	-4.60517	-4.60517	-1.56065	-4.60517	-4.60517
12	2020	0	1	1	1	4	2	0	1	7.5	0	0.35	0.2	0.2	0	0	0	4	15	1	4.38541	2.84614	0.649002	2.01623	-4.60517	-1.02165	-1.56065	-1.56065	-4.60517	-4.60517	1.38879	2.70872
12	2020	0	1	0	1	3	2	0	1	7.5	0	0.35	0.2	0.2	0	0	0	4	15	1	4.38541	2.84614	0.649002	2.01623	-4.60517	-1.02165	-1.56065	-1.56065	-4.60517	-4.60517	1.38879	2.70872
12	2020	1	1	0	1	4	1	1	1	7.5	0	0.35	0.2	0.2	0	0	0	4	15	1	4.38541	2.84614	0.649002	2.01623	-4.60517	-1.02165	-1.56065	-1.56065	-4.60517	-4.60517	1.38879	2.70872
12	2020	0	1	1	1	5	2	0	1	12	0	0.3	0.05	0.4	0.5	0	0	30	20	1	4.38541	2.84614	0.649002	2.48574	-4.60517	-1.17118	-2.81341	-0.891598	-0.673345	-4.60517	3.40153	2.99623
12	2020	1	0	1	1	1	2	1	0	12	0	0.3	0.05	0.4	0.5	0	0	30	20	1	4.38541	2.84614	0.649002	2.48574	-4.60517	-1.17118	-2.81341	-0.891598	-0.673345	-4.60517	3.40153	2.99623
12	2020	0	0	0	1	3	2	0	0	12	0	0.3	0.05	0.4	0.5	0	0	30	20	1	4.38541	2.84614	0.649002	2.48574	-4.60517	-1.17118	-2.81341	-0.891598	-0.673345	-4.60517	3.40153	2.99623
12	2020	1	1	0	1	5	2	1	1	12	0	0.3	0.05	0.4	0.5	0	0	30	20	1	4.38541	2.84614	0.649002	2.48574	-4.60517	-1.17118	-2.81341	-0.891598	-0.673345	-4.60517	3.40153	2.99623
12	2020	1	1	1	2	3	2	1	1	0.9	0	0.5	0.05	0.2	0.6	0	0	10	10	1	4.38541	2.84614	0.649002	-0.094311	-4.60517	-0.673345	-2.81341	-1.56065	-0.494296	-4.60517	2.30358	2.30358
12	2020	0	1	0	2	3	2	0	1	0.9	0	0.5	0.05	0.2	0.6	0	0	10	10	1	4.38541	2.84614	0.649002	-0.094311	-4.60517	-0.673345	-2.81341	-1.56065	-0.494296	-4.60517	2.30358	2.30358
12	2020	0	1	1	2	4	2	0	1	0.9	0	0.5	0.05	0.2	0.6	0	0	10	10	1	4.38541	2.84614	0.649002	-0.094311	-4.60517	-0.673345	-2.81341	-1.56065	-0.494296	-4.60517	2.30358	2.30358
12	2020	1	1	0	2	5	2	0	1	0.9	0	0.5	0.05	0.2	0.6	0	0	10	10	1	4.38541	2.84614	0.649002	-0.094311	-4.60517	-0.673345	-2.81341	-1.56065	-0.494296	-4.60517	2.30358	2.30358
12	2020	1	1	1	2	5	1	0	1	0.9	0	0.5	0.05	0.2	0.6	0	0	10	10	1	4.38541	2.84614	0.649002	-0.094311	-4.60517	-0.673345	-2.81341	-1.56065	-0.494296	-4.60517	2.30358	2.30358
12	2020	0	0	0	2	3	4	0	1	1	1	0.1	0	0	0	0	0	0.5	0	1	4.38541	2.84614	0.649002	0.00995	0.00995	-2.20728	-4.60517	-4.60517	-4.60517	-4.60517	-0.673345	-4.60517
12	2020	0	1	0	2	5	1	0	1	1	1	0.1	0	0	0	0	0	0.5	0	1	4.38541	2.84614	0.649002	0.00995	0.00995	-2.20728	-4.60517	-4.60517	-4.60517	-4.60517	-0.673345	-4.60517
12	2020	0	1	0	2	2	2	0	1	5	0	0.2	0	0	0	0	0	1	0	1	4.38541	2.84614	0.649002	1.61144	-4.60517	-1.56065	-4.60517	-4.60517	-4.60517	-4.60517	0.00995	-4.60517
12	2020	1	1	1	2	1	2	1	1	5	0	0.2	0	0	0	0	0	1	0	1	4.38541	2.84614	0.649002	1.61144	-4.60517	-1.56065	-4.60517	-4.60517	-4.60517	-4.60517	0.00995	-4.60517
12	2020	0	1	1	2	5	2	0	1	5	0	0.2	0	0	0	0	0	1	0	1	4.38541	2.84614	0.649002	1.61144	-4.60517	-1.56065	-4.60517	-4.60517	-4.60517	-4.60517	0.00995	-4.60517
12	2020	0	0	0	2	1	2	0	0	5	0	0.2	0	0	0	0	0	1	0	1	4.38541	2.84614	0.649002	1.61144	-4.60517	-1.56065	-4.60517	-4.60517	-4.60517	-4.60517	0.00995	-4.60517
12	2020	1	0	1	2	1	4	0	0	3	0	0.2	0	0	0	0	0	1	3	1	4.38541	2.84614	0.649002	1.10194	-4.60517	-1.56065	-4.60517	-4.60517	-4.60517	-4.60517	0.00995	1.10194
12	2020	1	1	1	2	3	4	1	1	3	0	0.2	0	0	0	0	0	1	3	1	4.38541	2.84614	0.649002	1.10194	-4.60517	-1.56065	-4.60517	-4.60517	-4.60517	-4.60517	0.00995	1.10194
12	2020	0	0	1	1	4	2	1	0	4	0	0.2	0.05	0	0.2	0	0	5	5	1	4.38541	2.84614	0.649002	1.38879	-4.60517	-1.56065	-2.81341	-4.60517	-1.56065	-4.60517	1.61144	1.61144
12	2020	1	1	0	1	5	2	1	1	4	0	0.2	0.05	0	0.2	0	0	5	5	1	4.38541	2.84614	0.649002	1.38879	-4.60517	-1.56065	-2.81341	-4.60517	-1.56065	-4.60517	1.61144	1.61144
12	2020	0	1	1	1	5	2	2	2	7	0	0.1	0.1	2	0.2	0	0	3	60	1	4.38541	2.84614	0.649002	1.94734	-4.60517	-2.20728	-2.20728	0.698135	-1.56065	-4.60517	1.10194	4.09451
12	2020	0	1	0	1	4	2	2	2	7	0	0.1	0.1	2	0.2	0	0	3	60	1	4.38541	2.84614	0.649002	1.94734	-4.60517	-2.20728	-2.20728	0.698135	-1.56065	-4.60517	1.10194	4.09451
12	2020	1	1	0	1	4	2	1	1	12	0	0.4	0.1	0.03	2	0	0	5	5	1	4.38541	2.84614	0.649002	2.48574	-4.60517	-0.891598	-2.20728	-3.21888	0.698135	-4.60517	1.61144	1.61144
12	2020	1	1	1	1	4	2	1	1	10	0	0.26	0	0.2	0	0	0	0.2	16	1	4.38541	2.84614	0.649002	2.30358	-4.60517	-1.30933	-4.60517	-1.56065	-4.60517	-4.60517	-1.56065	2.77321
12	2020	0	0	0	1	4	2	0	1	0	0	0.2	0	0.5	0	0	0	3	3	1	4.38541	2.84614	0.649002	-4.60517	-4.60517	-1.56065	-4.60517	-0.673345	-4.60517	-4.60517	1.10194	1.10194
12	2020	0	1	0	1	3	4	1	0	0	0	0.2	0	0	0	0	0	5	0	1	4.38541	2.84614	0.649002	-4.60517	-4.60517	-1.56065	-4.60517	-4.60517	-4.60517	-4.60517	1.61144	-4.60517
12	2020	1	1	0	1	3	2	0	1	0	0	0.2	0	0	0	0	0	0.5	10	1	4.38541	2.84614	0.649002	-4.60517	-4.60517	-1.56065	-4.60517	-4.60517	-4.60517	-4.60517	-0.673345	2.30358
12	2020	0	1	1	1	3	2	0	1	0	0	0.2	0	0	0	0	0	0.5	10	1	4.38541	2.84614	0.649002	-4.60517	-4.60517	-1.56065	-4.60517	-4.60517	-4.60517	-4.60517	-0.673345	2.30358
12	2020	0	1	0	1	5	2	1	0	5	0	0.35	0.5	0.6	0	0.04	0	2	0	1	4.38541	2.84614	0.649002	1.61144	-4.60517	-1.02165	-0.673345	-0.494296	-4.60517	-2.99573	0.698135	-4.60517
12	2020	0	1	1	2	2	2	0	1	6	0	0.05	0.01	0	0.05	0	0	1.5	10	1	4.38541	2.84614	0.649002	1.79343	-4.60517	-2.81341	-3.91202	-4.60517	-2.81341	-4.60517	0.41211	2.30358
12	2020	1	1	1	1	4	1	1	1	2	0	0.1	0.008	0.1	0	0	0	1	1	1	4.38541	2.84614	0.649002	0.698135	-4.60517	-2.20728	-4.01738	-2.20728	-4.60517	-4.60517	0.00995	0.00995
12	2020	1	1	1	2	4	1	1	1	3	0	0.2	0.01	0.005	0	0	0	2	10	1	4.38541	2.84614	0.649002	1.10194	-4.60517	-1.56065	-3.91202	-4.1997	-4.60517	-4.60517	0.698135	2.30358
12	2020	0	1	0	2	5	1	0	1	6	0	0.04	0	0	0.05	0	0	0	0	1	4.38541	2.84614	0.649002	1.79343	-4.60517	-2.99573	-4.60517	-4.60517	-2.81341	-4.60517	-4.60517	-4.60517
12	2020	0	1	1	1	5	2	0	1	10	0	0.03	0.01	0	0.2	0	50	2	3	1	4.38541	2.84614	0.649002	2.30358	-4.60517	-3.21888	-3.91202	-4.60517	-1.56065	-4.60517	0.698135	1.10194
12	2020	0	1	1	1	4	2	0	1	3	0	0.2	0.03	0	0.3	0	0	5	0	1	4.38541	2.84614	0.649002	1.10194	-4.60517	-1.56065	-3.21888	-4.60517	-1.17118	-4.60517	1.61144	-4.60517
12	2020	0	1	0	1	3	2	0	1	3	0	0.2	0.03	0	0.3	0	0	5	0	1	4.38541	2.84614	0.649002	1.10194	-4.60517	-1.56065	-3.21888	-4.60517	-1.17118	-4.60517	1.61144	-4.60517
12	2020	1	1	1	3	3	1	0	1	4	0.024	0.07	0	0	0	0	0	0.36	5	1	4.38541	2.84614	0.649002	1.38879	-3.38139	-2.52573	-4.60517	-4.60517	-4.60517	-4.60517	-0.994252	1.61144
12	2020	1	0	0	2	5	1	2	2	6	0	0.15	0.05	0.1	0	0	85	3	2	1	4.38541	2.84614	0.649002	1.79343	-4.60517	-1.83258	-2.81341	-2.20728	-4.60517	-4.60517	1.10194	0.698135
12	2020	0	1	1	1	4	2	0	0	20	0	0.5	0.1	0.5	0.3	0.3	0	5	2	1	4.38541	2.84614	0.649002	2.99623	-4.60517	-0.673345	-2.20728	-0.673345	-1.17118	-1.17118	1.61144	0.698135
12	2020	0	1	1	1	5	3	0	1	38	0	0.3	0.2	3	0	0.5	32.5	10	40	1	4.38541	2.84614	0.649002	3.63785	-4.60517	-1.17118	-1.56065	1.10194	-4.60517	-0.673345	2.30358	3.68913
12	2020	0	1	1	1	5	2	0	0	10	0	0.15	0.4	0.5	0.2	0.15	0	5	10	1	4.38541	2.84614	0.649002	2.30358	-4.60517	-1.83258	-0.891598	-0.673345	-1.56065	-1.83258	1.61144	2.30358
12	2020	0	1	1	1	4	1	2	2	0	0	0.07	0	0	0.1	0	0	2	0.2	1	4.38541	2.84614	0.649002	-4.60517	-4.60517	-2.52573	-4.60517	-4.60517	-2.20728	-4.60517	0.698135	-1.56065
12	2020	1	1	1	1	5	1	2	2	15	1.2	0.2	0.5	1	0	3	50	4	0	1	4.38541	2.84614	0.649002	2.70872	0.19062	-1.56065	-0.673345	0.00995	-4.60517	1.10194	1.38879	-4.60517
12	2020	0	1	0	2	3	2	1	1	10	0	0.1	0	0	0.3476	0	30	14	0	1	4.38541	2.84614	0.649002	2.30358	-4.60517	-2.20728	-4.60517	-4.60517	-1.02834	-4.60517	2.63977	-4.60517
12	2020	1	1	1	2	4	2	1	1	10	0	0.1	0	0	0.3476	0	30	14	0	1	4.38541	2.84614	0.649002	2.30358	-4.60517	-2.20728	-4.60517	-4.60517	-1.02834	-4.60517	2.63977	-4.60517
12	2020	0	1	0	1	5	2	1	1	20	0	1.2	0.2	0.5	4	0	0	3	5	1	4.38541	2.84614	0.649002	2.99623	-4.60517	0.19062	-1.56065	-0.673345	1.38879	-4.60517	1.10194	1.61144
12	2020	1	0	1	3	2	2	2	2	0	0	0.2	0.004	0.2	0	0.36	44	0	0	1	4.38541	2.84614	0.649002	-4.60517	-4.60517	-1.56065	-4.2687	-1.56065	-4.60517	-0.994252	-4.60517	-4.60517
12	2020	0	1	0	3	3	2	2	2	0	0	0.2	0.004	0.2	0	0.36	44	0	0	1	4.38541	2.84614	0.649002	-4.60517	-4.60517	-1.56065	-4.2687	-1.56065	-4.60517	-0.994252	-4.60517	-4.60517
12	2020	1	0	0	2	2	2	2	2	5	0	0.3	0	0	0	0	10	1	0	1	4.38541	2.84614	0.649002	1.61144	-4.60517	-1.17118	-4.60517	-4.60517	-4.60517	-4.60517	0.00995	-4.60517
12	2020	1	1	0	1	4	2	2	2	20	0	0.5	0.1	0.5	0.3	0.3	0	5	2	1	4.38541	2.84614	0.649002	2.99623	-4.60517	-0.673345	-2.20728	-0.673345	-1.17118	-1.17118	1.61144	0.698135
12	2020	1	1	1	2	5	1	2	2	20	0	0.12	0.02	0	0.1	0.03	0	4	20	1	4.38541	2.84614	0.649002	2.99623	-4.60517	-2.04022	-3.50656	-4.60517	-2.20728	-3.21888	1.38879	2.99623
12	2020	1	1	0	1	1	2	0	0	18	0	0.35	0.03	0.03	0	0	16.3333	2	10	1	4.38541	2.84614	0.649002	2.89093	-4.60517	-1.02165	-3.21888	-3.21888	-4.60517	-4.60517	0.698135	2.30358
12	2020	1	1	1	1	5	2	1	1	18	0	0.35	0.03	0.03	0	0	16.3333	2	10	1	4.38541	2.84614	0.649002	2.89093	-4.60517	-1.02165	-3.21888	-3.21888	-4.60517	-4.60517	0.698135	2.30358
12	2020	0	0	0	1	5	2	1	1	18	0	0.35	0.03	0.03	0	0	16.3333	2	10	1	4.38541	2.84614	0.649002	2.89093	-4.60517	-1.02165	-3.21888	-3.21888	-4.60517	-4.60517	0.698135	2.30358
12	2020	0	1	1	2	3	2	0	1	5	0	0.15	0.04	0.2	0.06	0	0	3.5	10	1	4.38541	2.84614	0.649002	1.61144	-4.60517	-1.83258	-2.99573	-1.56065	-2.65926	-4.60517	1.25562	2.30358
12	2020	0	0	1	1	3	2	0	0	0.6	0	0.15	0.02	0	0.08	0	37.5	1	10	1	4.38541	2.84614	0.649002	-0.494296	-4.60517	-1.83258	-3.50656	-4.60517	-2.40795	-4.60517	0.00995	2.30358
12	2020	0	1	0	2	3	2	0	1	5	0	0.15	0.04	0.2	0.06	0	0	3.5	10	1	4.38541	2.84614	0.649002	1.61144	-4.60517	-1.83258	-2.99573	-1.56065	-2.65926	-4.60517	1.25562	2.30358
12	2020	0	1	0	1	2	2	0	1	0.6	0	0.15	0.02	0	0.08	0	37.5	1	10	1	4.38541	2.84614	0.649002	-0.494296	-4.60517	-1.83258	-3.50656	-4.60517	-2.40795	-4.60517	0.00995	2.30358
12	2020	1	0	0	1	3	2	1	1	5	0	0.05	0.02	0	0	0	0	0.5	0	1	4.38541	2.84614	0.649002	1.61144	-4.60517	-2.81341	-3.50656	-4.60517	-4.60517	-4.60517	-0.673345	-4.60517
12	2020	1	1	1	1	5	2	1	1	20	0	1.2	0.2	0.5	4	0	0	3	5	1	4.38541	2.84614	0.649002	2.99623	-4.60517	0.19062	-1.56065	-0.673345	1.38879	-4.60517	1.10194	1.61144
12	2020	0	1	0	2	1	2	0	1	0.4	0	0.1	0	0	0	0.015	0	1	20	1	4.38541	2.84614	0.649002	-0.891598	-4.60517	-2.20728	-4.60517	-4.60517	-4.60517	-3.68888	0.00995	2.99623
12	2020	0	1	1	2	4	2	0	0	0.4	0	0.1	0	0	0	0.015	0	1	20	1	4.38541	2.84614	0.649002	-0.891598	-4.60517	-2.20728	-4.60517	-4.60517	-4.60517	-3.68888	0.00995	2.99623
12	2020	1	1	0	2	3	1	2	2	0.4	0	0.1	0	0	0	0.015	0	1	20	1	4.38541	2.84614	0.649002	-0.891598	-4.60517	-2.20728	-4.60517	-4.60517	-4.60517	-3.68888	0.00995	2.99623
12	2020	1	1	0	1	5	1	1	1	6	0	0.3	0.1	0.5	0	0	50	0	1	1	4.38541	2.84614	0.649002	1.79343	-4.60517	-1.17118	-2.20728	-0.673345	-4.60517	-4.60517	-4.60517	0.00995
12	2020	1	1	0	3	5	1	1	1	0	0	0.1	0	0	0	0	0	5	5	1	4.38541	2.84614	0.649002	-4.60517	-4.60517	-2.20728	-4.60517	-4.60517	-4.60517	-4.60517	1.61144	1.61144
12	2020	0	1	1	1	5	2	0	1	0	0	0.2	0	0.5	0	0	0	3	3	1	4.38541	2.84614	0.649002	-4.60517	-4.60517	-1.56065	-4.60517	-0.673345	-4.60517	-4.60517	1.10194	1.10194
12	2020	1	1	0	1	5	3	2	2	38	0	0.3	0.2	3	0	0.5	32.5	10	40	1	4.38541	2.84614	0.649002	3.63785	-4.60517	-1.17118	-1.56065	1.10194	-4.60517	-0.673345	2.30358	3.68913
12	2020	1	1	0	1	5	1	2	2	1	0	0.2	0	0	0	0	0	0.5	0	1	4.38541	2.84614	0.649002	0.00995	-4.60517	-1.56065	-4.60517	-4.60517	-4.60517	-4.60517	-0.673345	-4.60517
12	2020	0	1	1	2	4	1	0	1	4	0.25	0.1	0	0.04	0.3	0	0	2	0	1	4.38541	2.84614	0.649002	1.38879	-1.34707	-2.20728	-4.60517	-2.99573	-1.17118	-4.60517	0.698135	-4.60517
12	2020	1	1	1	2	4	1	2	2	0	0.09	0.03	0	0	0	0	0	0	0	1	4.38541	2.84614	0.649002	-4.60517	-2.30259	-3.21888	-4.60517	-4.60517	-4.60517	-4.60517	-4.60517	-4.60517
12	2020	0	1	1	2	5	1	0	1	2	0.05	1	0.1	1	0.4	0.2	0	15	10	1	4.38541	2.84614	0.649002	0.698135	-2.81341	0.00995	-2.20728	0.00995	-0.891598	-1.56065	2.70872	2.30358
12	2020	1	1	0	1	3	2	2	2	3.5	0	0.2	0	0	0	0	15	0.03	0.5	1	4.38541	2.84614	0.649002	1.25562	-4.60517	-1.56065	-4.60517	-4.60517	-4.60517	-4.60517	-3.21888	-0.673345
12	2020	0	1	0	1	5	2	1	1	12	0	0.4	0.1	0.03	2	0	0	5	5	1	4.38541	2.84614	0.649002	2.48574	-4.60517	-0.891598	-2.20728	-3.21888	0.698135	-4.60517	1.61144	1.61144
12	2020	1	1	0	1	5	2	1	1	10	0	0.15	0.4	0.5	0.2	0.15	0	5	10	1	4.38541	2.84614	0.649002	2.30358	-4.60517	-1.83258	-0.891598	-0.673345	-1.56065	-1.83258	1.61144	2.30358
13	2016	1	0	0	2	3	2	2	2	0	0	0.06	0	0	0.7	0	0	0.0002	4	1	1.97254	1.42475	0.722292	-4.60517	-4.60517	-2.65926	-4.60517	-4.60517	-0.34249	-4.60517	-4.58537	1.38879
13	2016	1	1	0	2	2	2	2	2	0	0	0.04	0	0.02	2.958	0	0	0.00056	5.4	1	1.97254	1.42475	0.722292	-4.60517	-4.60517	-2.99573	-4.60517	-3.50656	1.08789	-4.60517	-4.55068	1.68825
13	2016	1	1	1	1	5	2	2	2	5	0	0.15	0.03	0.02	0	0	0	0.0002	5	1	1.97254	1.42475	0.722292	1.61144	-4.60517	-1.83258	-3.21888	-3.50656	-4.60517	-4.60517	-4.58537	1.61144
13	2016	1	1	0	2	5	3	2	2	8	0	0.2	0	0	0	0.18	0	0.0002	5	1	1.97254	1.42475	0.722292	2.08069	-4.60517	-1.56065	-4.60517	-4.60517	-4.60517	-1.66073	-4.58537	1.61144
13	2016	1	1	1	1	5	2	2	2	20	0	0.2	0.3	0.3	0	0.3	25	1e-05	20	1	1.97254	1.42475	0.722292	2.99623	-4.60517	-1.56065	-1.17118	-1.17118	-4.60517	-1.17118	-4.60417	2.99623
13	2016	0	0	0	2	1	2	0	1	0.48	0	0.06	0	0	0	0	0	0.0001	0	1	1.97254	1.42475	0.722292	-0.71335	-4.60517	-2.65926	-4.60517	-4.60517	-4.60517	-4.60517	-4.59522	-4.60517
13	2016	1	1	1	2	3	2	1	1	0.48	0	0.06	0	0	0	0	0	0.0001	0	1	1.97254	1.42475	0.722292	-0.71335	-4.60517	-2.65926	-4.60517	-4.60517	-4.60517	-4.60517	-4.59522	-4.60517
13	2016	1	1	0	2	1	2	0	1	0.48	0	0.06	0	0	0	0	0	0.0001	0	1	1.97254	1.42475	0.722292	-0.71335	-4.60517	-2.65926	-4.60517	-4.60517	-4.60517	-4.60517	-4.59522	-4.60517
13	2016	1	1	0	2	2	4	1	1	0	0	0.03	0	0	0	0	0	4e-05	0	1	1.97254	1.42475	0.722292	-4.60517	-4.60517	-3.21888	-4.60517	-4.60517	-4.60517	-4.60517	-4.60118	-4.60517
13	2016	1	1	0	2	3	2	1	1	0	0	0.15	0.02	0	0	0	0	0.0001	2	1	1.97254	1.42475	0.722292	-4.60517	-4.60517	-1.83258	-3.50656	-4.60517	-4.60517	-4.60517	-4.59522	0.698135
13	2016	1	1	1	2	3	2	0	1	0	0	0.15	0.02	0	0	0	0	0.0001	2	1	1.97254	1.42475	0.722292	-4.60517	-4.60517	-1.83258	-3.50656	-4.60517	-4.60517	-4.60517	-4.59522	0.698135
13	2016	0	1	1	2	3	2	0	0	0	0	0.04	0	0	0	0	0	8e-05	0	1	1.97254	1.42475	0.722292	-4.60517	-4.60517	-2.99573	-4.60517	-4.60517	-4.60517	-4.60517	-4.5972	-4.60517
13	2016	1	0	0	2	1	2	0	0	0	0	0.04	0	0	0	0	0	8e-05	0	1	1.97254	1.42475	0.722292	-4.60517	-4.60517	-2.99573	-4.60517	-4.60517	-4.60517	-4.60517	-4.5972	-4.60517
13	2016	1	1	1	1	1	4	0	1	0	0	0.1	0	0	0	0	0	0.0001	0	1	1.97254	1.42475	0.722292	-4.60517	-4.60517	-2.20728	-4.60517	-4.60517	-4.60517	-4.60517	-4.59522	-4.60517
13	2016	1	0	0	2	1	2	2	2	0	0	0.01	0	0	0	0	0	1.8e-05	0	1	1.97254	1.42475	0.722292	-4.60517	-4.60517	-3.91202	-4.60517	-4.60517	-4.60517	-4.60517	-4.60337	-4.60517
13	2016	1	1	1	2	1	2	2	2	0	0	0.01	0	0	0	0	0	1.8e-05	0	1	1.97254	1.42475	0.722292	-4.60517	-4.60517	-3.91202	-4.60517	-4.60517	-4.60517	-4.60517	-4.60337	-4.60517
13	2016	1	0	0	2	1	2	1	1	0	0	0.15	0	0	0	0	0	6e-05	0	1	1.97254	1.42475	0.722292	-4.60517	-4.60517	-1.83258	-4.60517	-4.60517	-4.60517	-4.60517	-4.59919	-4.60517
13	2016	0	0	1	2	4	2	1	0	0	0	0.15	0	0	0	0	0	6e-05	0	1	1.97254	1.42475	0.722292	-4.60517	-4.60517	-1.83258	-4.60517	-4.60517	-4.60517	-4.60517	-4.59919	-4.60517
13	2016	0	1	1	2	3	2	2	2	0	0	0.15	0	0	0	0	0	6e-05	0	1	1.97254	1.42475	0.722292	-4.60517	-4.60517	-1.83258	-4.60517	-4.60517	-4.60517	-4.60517	-4.59919	-4.60517
13	2016	0	1	0	2	1	4	0	0	0	0	0.07	0	0	0	0	25	2e-05	0.05	1	1.97254	1.42475	0.722292	-4.60517	-4.60517	-2.52573	-4.60517	-4.60517	-4.60517	-4.60517	-4.60317	-2.81341
13	2016	1	1	1	2	2	1	0	0	0	0	0.07	0	0	0	0	25	2e-05	0.05	1	1.97254	1.42475	0.722292	-4.60517	-4.60517	-2.52573	-4.60517	-4.60517	-4.60517	-4.60517	-4.60317	-2.81341
13	2016	1	0	0	2	1	2	3	1	0	0	0.07	0	0	0	0	25	2e-05	0.05	1	1.97254	1.42475	0.722292	-4.60517	-4.60517	-2.52573	-4.60517	-4.60517	-4.60517	-4.60517	-4.60317	-2.81341
13	2016	0	0	0	2	1	2	1	1	7	0.01	7	0	0.2	0.2	0	0	0.0005	2	1	1.97254	1.42475	0.722292	1.94734	-3.91202	1.94734	-4.60517	-1.56065	-1.56065	-4.60517	-4.55638	0.698135
13	2016	0	1	1	2	4	2	0	1	7	0.01	7	0	0.2	0.2	0	0	0.0005	2	1	1.97254	1.42475	0.722292	1.94734	-3.91202	1.94734	-4.60517	-1.56065	-1.56065	-4.60517	-4.55638	0.698135
13	2016	1	1	0	2	4	1	0	1	7	0.01	7	0	0.2	0.2	0	0	0.0005	2	1	1.97254	1.42475	0.722292	1.94734	-3.91202	1.94734	-4.60517	-1.56065	-1.56065	-4.60517	-4.55638	0.698135
13	2016	1	1	1	2	5	2	2	2	7	0.01	7	0	0.2	0.2	0	0	0.0005	2	1	1.97254	1.42475	0.722292	1.94734	-3.91202	1.94734	-4.60517	-1.56065	-1.56065	-4.60517	-4.55638	0.698135
13	2016	1	0	0	2	1	2	0	0	0	0	0.02	0	0	0	0	0	5e-06	0	1	1.97254	1.42475	0.722292	-4.60517	-4.60517	-3.50656	-4.60517	-4.60517	-4.60517	-4.60517	-4.60467	-4.60517
13	2016	1	1	1	2	2	2	1	1	0	0	0.02	0	0	0	0	0	5e-06	0	1	1.97254	1.42475	0.722292	-4.60517	-4.60517	-3.50656	-4.60517	-4.60517	-4.60517	-4.60517	-4.60467	-4.60517
13	2016	0	1	1	2	4	2	1	1	1.2	0	0.03	0	0.005	0	0	25	0.0001	1	1	1.97254	1.42475	0.722292	0.19062	-4.60517	-3.21888	-4.60517	-4.1997	-4.60517	-4.60517	-4.59522	0.00995
13	2016	1	1	1	2	3	2	1	1	0	0	0.15	0	0	0	0	6.66667	2e-05	0	1	1.97254	1.42475	0.722292	-4.60517	-4.60517	-1.83258	-4.60517	-4.60517	-4.60517	-4.60517	-4.60317	-4.60517
13	2016	1	0	0	2	1	2	1	0	0	0	0.04	0	0	0	0	0	5e-05	0.5	1	1.97254	1.42475	0.722292	-4.60517	-4.60517	-2.99573	-4.60517	-4.60517	-4.60517	-4.60517	-4.60018	-0.673345
13	2016	1	0	1	2	3	1	1	0	0	0	0.04	0	0	0	0	0	5e-05	0.5	1	1.97254	1.42475	0.722292	-4.60517	-4.60517	-2.99573	-4.60517	-4.60517	-4.60517	-4.60517	-4.60018	-0.673345
13	2016	1	1	1	2	3	1	1	0	0	0	0.04	0	0	0	0	0	5e-05	0.5	1	1.97254	1.42475	0.722292	-4.60517	-4.60517	-2.99573	-4.60517	-4.60517	-4.60517	-4.60517	-4.60018	-0.673345
13	2016	1	1	1	2	3	2	1	1	0	0.02	0.05	0	0	0	0	26.6667	2e-05	0	1	1.97254	1.42475	0.722292	-4.60517	-3.50656	-2.81341	-4.60517	-4.60517	-4.60517	-4.60517	-4.60317	-4.60517
13	2016	0	1	0	2	4	2	1	0	0	0.02	0.05	0	0	0	0	26.6667	2e-05	0	1	1.97254	1.42475	0.722292	-4.60517	-3.50656	-2.81341	-4.60517	-4.60517	-4.60517	-4.60517	-4.60317	-4.60517
13	2016	0	1	0	2	1	2	1	1	0	0	0.04	0	0	0	0	0	2e-05	2	1	1.97254	1.42475	0.722292	-4.60517	-4.60517	-2.99573	-4.60517	-4.60517	-4.60517	-4.60517	-4.60317	0.698135
13	2016	1	1	1	2	2	2	1	1	0	0	0.04	0	0	0	0	0	2e-05	2	1	1.97254	1.42475	0.722292	-4.60517	-4.60517	-2.99573	-4.60517	-4.60517	-4.60517	-4.60517	-4.60317	0.698135
13	2016	0	1	1	2	3	2	0	1	0	0	0.2	0	0.05	0	0	10	5e-05	3	1	1.97254	1.42475	0.722292	-4.60517	-4.60517	-1.56065	-4.60517	-2.81341	-4.60517	-4.60517	-4.60018	1.10194
13	2016	1	1	0	2	2	2	0	1	0	0	0.2	0	0.05	0	0	10	5e-05	3	1	1.97254	1.42475	0.722292	-4.60517	-4.60517	-1.56065	-4.60517	-2.81341	-4.60517	-4.60517	-4.60018	1.10194
13	2016	1	1	0	2	1	2	1	0	0	0.05	0.04	0	0	0	0	0	4e-05	0	1	1.97254	1.42475	0.722292	-4.60517	-2.81341	-2.99573	-4.60517	-4.60517	-4.60517	-4.60517	-4.60118	-4.60517
13	2016	1	1	1	2	1	2	1	1	0	0.05	0.04	0	0	0	0	0	4e-05	0	1	1.97254	1.42475	0.722292	-4.60517	-2.81341	-2.99573	-4.60517	-4.60517	-4.60517	-4.60517	-4.60118	-4.60517
13	2016	1	1	1	2	3	2	1	1	0	0.05	0.04	0	0	0	0	0	4e-05	0	1	1.97254	1.42475	0.722292	-4.60517	-2.81341	-2.99573	-4.60517	-4.60517	-4.60517	-4.60517	-4.60118	-4.60517
13	2016	0	0	1	2	2	4	0	0	0	0	0.15	0	0	0	0	0	0.0001	0.05	1	1.97254	1.42475	0.722292	-4.60517	-4.60517	-1.83258	-4.60517	-4.60517	-4.60517	-4.60517	-4.59522	-2.81341
13	2016	1	0	0	2	1	2	1	0	0	0	0.15	0	0	0	0	0	0.0001	0.05	1	1.97254	1.42475	0.722292	-4.60517	-4.60517	-1.83258	-4.60517	-4.60517	-4.60517	-4.60517	-4.59522	-2.81341
13	2016	0	0	0	2	4	1	3	0	0	0	0.15	0	0	0	0	0	0.0001	0.05	1	1.97254	1.42475	0.722292	-4.60517	-4.60517	-1.83258	-4.60517	-4.60517	-4.60517	-4.60517	-4.59522	-2.81341
13	2016	1	0	1	2	4	2	0	0	0.5	0	0.15	0	0	0.4	0	0	0.002	10	1	1.97254	1.42475	0.722292	-0.673345	-4.60517	-1.83258	-4.60517	-4.60517	-0.891598	-4.60517	-4.42285	2.30358
13	2016	0	0	0	2	1	4	1	0	0.5	0	0.15	0	0	0.4	0	0	0.002	10	1	1.97254	1.42475	0.722292	-0.673345	-4.60517	-1.83258	-4.60517	-4.60517	-0.891598	-4.60517	-4.42285	2.30358
13	2016	1	0	1	2	3	2	1	0	0.5	0	0.15	0	0	0.4	0	0	0.002	10	1	1.97254	1.42475	0.722292	-0.673345	-4.60517	-1.83258	-4.60517	-4.60517	-0.891598	-4.60517	-4.42285	2.30358
13	2016	0	0	0	2	1	2	0	1	0.5	0	0.15	0	0	0.4	0	0	0.002	10	1	1.97254	1.42475	0.722292	-0.673345	-4.60517	-1.83258	-4.60517	-4.60517	-0.891598	-4.60517	-4.42285	2.30358
13	2016	1	1	0	2	3	2	0	1	0.5	0	0.15	0	0	0.4	0	0	0.002	10	1	1.97254	1.42475	0.722292	-0.673345	-4.60517	-1.83258	-4.60517	-4.60517	-0.891598	-4.60517	-4.42285	2.30358
13	2016	0	0	1	2	1	2	1	0	0	0	0.03	0	0	0	0	0	2e-05	0.02	1	1.97254	1.42475	0.722292	-4.60517	-4.60517	-3.21888	-4.60517	-4.60517	-4.60517	-4.60517	-4.60317	-3.50656
13	2016	1	0	1	2	3	2	1	1	0	0.03	0.03	0	0	0	0	0	5e-05	0	1	1.97254	1.42475	0.722292	-4.60517	-3.21888	-3.21888	-4.60517	-4.60517	-4.60517	-4.60517	-4.60018	-4.60517
13	2016	0	1	0	2	1	2	0	0	0.5	0	0.005	0	0	0	0	0	2e-05	0.1	1	1.97254	1.42475	0.722292	-0.673345	-4.60517	-4.1997	-4.60517	-4.60517	-4.60517	-4.60517	-4.60317	-2.20728
13	2016	1	0	0	2	1	2	1	1	0	0	0.1	0	0	0	0	0	2e-05	0.06	1	1.97254	1.42475	0.722292	-4.60517	-4.60517	-2.20728	-4.60517	-4.60517	-4.60517	-4.60517	-4.60317	-2.65926
13	2016	0	0	1	2	2	2	3	0	0	0	0.1	0	0	0	0	0	2e-05	0.06	1	1.97254	1.42475	0.722292	-4.60517	-4.60517	-2.20728	-4.60517	-4.60517	-4.60517	-4.60517	-4.60317	-2.65926
13	2016	1	1	1	2	2	2	1	1	10	0.06	0.2	0	0	0.05	0	33.3333	0.001	0.5	1	1.97254	1.42475	0.722292	2.30358	-2.65926	-1.56065	-4.60517	-4.60517	-2.81341	-4.60517	-4.50986	-0.673345
13	2016	1	0	0	2	2	2	1	1	10	0.06	0.2	0	0	0.05	0	33.3333	0.001	0.5	1	1.97254	1.42475	0.722292	2.30358	-2.65926	-1.56065	-4.60517	-4.60517	-2.81341	-4.60517	-4.50986	-0.673345
13	2016	1	1	1	2	3	2	1	1	10	0.06	0.2	0	0	0.05	0	33.3333	0.001	0.5	1	1.97254	1.42475	0.722292	2.30358	-2.65926	-1.56065	-4.60517	-4.60517	-2.81341	-4.60517	-4.50986	-0.673345
13	2016	0	1	0	2	2	2	0	1	10	0.06	0.2	0	0	0.05	0	33.3333	0.001	0.5	1	1.97254	1.42475	0.722292	2.30358	-2.65926	-1.56065	-4.60517	-4.60517	-2.81341	-4.60517	-4.50986	-0.673345
13	2016	0	1	1	2	2	2	0	1	5	0.0146	0.03	0.002	0	0	0	0	0.0006	3	1	1.97254	1.42475	0.722292	1.61144	-3.70501	-3.21888	-4.42285	-4.60517	-4.60517	-4.60517	-4.5469	1.10194
13	2016	1	0	0	2	2	2	0	1	5	0.0146	0.03	0.002	0	0	0	0	0.0006	3	1	1.97254	1.42475	0.722292	1.61144	-3.70501	-3.21888	-4.42285	-4.60517	-4.60517	-4.60517	-4.5469	1.10194
13	2016	1	1	1	2	3	2	1	1	5	0.0146	0.03	0.002	0	0	0	0	0.0006	3	1	1.97254	1.42475	0.722292	1.61144	-3.70501	-3.21888	-4.42285	-4.60517	-4.60517	-4.60517	-4.5469	1.10194
13	2016	1	1	0	2	4	2	2	2	5	0.0146	0.03	0.002	0	0	0	0	0.0006	3	1	1.97254	1.42475	0.722292	1.61144	-3.70501	-3.21888	-4.42285	-4.60517	-4.60517	-4.60517	-4.5469	1.10194
13	2016	1	1	0	2	2	2	1	0	0	0.03	0.2	0.004	0	0	0.02	0	0.0001	2.5	1	1.97254	1.42475	0.722292	-4.60517	-3.21888	-1.56065	-4.2687	-4.60517	-4.60517	-3.50656	-4.59522	0.920283
13	2016	1	1	1	2	2	2	3	1	0	0.03	0.2	0.004	0	0	0.02	0	0.0001	2.5	1	1.97254	1.42475	0.722292	-4.60517	-3.21888	-1.56065	-4.2687	-4.60517	-4.60517	-3.50656	-4.59522	0.920283
13	2016	1	1	0	2	1	2	0	1	0	0.03	0.2	0.004	0	0	0.02	0	0.0001	2.5	1	1.97254	1.42475	0.722292	-4.60517	-3.21888	-1.56065	-4.2687	-4.60517	-4.60517	-3.50656	-4.59522	0.920283
13	2016	1	0	1	2	3	2	3	1	0	0.03	0.2	0.004	0	0	0.02	0	0.0001	2.5	1	1.97254	1.42475	0.722292	-4.60517	-3.21888	-1.56065	-4.2687	-4.60517	-4.60517	-3.50656	-4.59522	0.920283
13	2016	1	1	1	2	1	2	1	1	0	0	0.02	0	0	0	0	0	7e-05	0.06	1	1.97254	1.42475	0.722292	-4.60517	-4.60517	-3.50656	-4.60517	-4.60517	-4.60517	-4.60517	-4.59819	-2.65926
13	2016	1	1	1	2	3	2	3	1	0	0	0.02	0	0	0	0	0	7e-05	0.06	1	1.97254	1.42475	0.722292	-4.60517	-4.60517	-3.50656	-4.60517	-4.60517	-4.60517	-4.60517	-4.59819	-2.65926
13	2016	1	0	1	2	1	4	2	2	0	0.2	0.012	0	0	0	0	0	0	1.5	1	1.97254	1.42475	0.722292	-4.60517	-1.56065	-3.81671	-4.60517	-4.60517	-4.60517	-4.60517	-4.60517	0.41211
13	2016	1	1	1	2	1	2	2	2	0	0.2	0.012	0	0	0	0	0	0	1.5	1	1.97254	1.42475	0.722292	-4.60517	-1.56065	-3.81671	-4.60517	-4.60517	-4.60517	-4.60517	-4.60517	0.41211
13	2016	1	1	0	2	2	2	1	1	0	0	0.15	0	0	0	0	0	0.002	5	1	1.97254	1.42475	0.722292	-4.60517	-4.60517	-1.83258	-4.60517	-4.60517	-4.60517	-4.60517	-4.42285	1.61144
13	2016	0	0	1	2	2	2	1	1	0	0	0.15	0	0	0	0	0	0.002	5	1	1.97254	1.42475	0.722292	-4.60517	-4.60517	-1.83258	-4.60517	-4.60517	-4.60517	-4.60517	-4.42285	1.61144
13	2016	0	0	1	2	3	2	0	1	0	0	0.15	0	0	0	0	0	0.002	5	1	1.97254	1.42475	0.722292	-4.60517	-4.60517	-1.83258	-4.60517	-4.60517	-4.60517	-4.60517	-4.42285	1.61144
13	2016	1	1	0	2	3	2	0	1	0	0	0.15	0	0	0	0	0	0.002	5	1	1.97254	1.42475	0.722292	-4.60517	-4.60517	-1.83258	-4.60517	-4.60517	-4.60517	-4.60517	-4.42285	1.61144
13	2016	0	0	1	2	2	1	3	1	0	0.024	0.3	0	0	8.5	0	0	0.0013	5	1	1.97254	1.42475	0.722292	-4.60517	-3.38139	-1.17118	-4.60517	-4.60517	2.14124	-4.60517	-4.48295	1.61144
13	2016	1	0	0	2	2	2	0	1	0	0.024	0.3	0	0	8.5	0	0	0.0013	5	1	1.97254	1.42475	0.722292	-4.60517	-3.38139	-1.17118	-4.60517	-4.60517	2.14124	-4.60517	-4.48295	1.61144
13	2016	1	0	1	2	3	2	1	0	0	0.097	0.02	0	0	0	0	0	3e-05	0.05	1	1.97254	1.42475	0.722292	-4.60517	-2.23493	-3.50656	-4.60517	-4.60517	-4.60517	-4.60517	-4.60217	-2.81341
13	2016	0	1	0	2	3	2	0	1	0	0.097	0.02	0	0	0	0	0	3e-05	0.05	1	1.97254	1.42475	0.722292	-4.60517	-2.23493	-3.50656	-4.60517	-4.60517	-4.60517	-4.60517	-4.60217	-2.81341
13	2016	1	1	1	2	5	2	1	1	0	0.097	0.02	0	0	0	0	0	3e-05	0.05	1	1.97254	1.42475	0.722292	-4.60517	-2.23493	-3.50656	-4.60517	-4.60517	-4.60517	-4.60517	-4.60217	-2.81341
13	2016	0	1	0	2	3	2	0	1	0	0	0.2	0	0	0	0	0	0	0.2	1	1.97254	1.42475	0.722292	-4.60517	-4.60517	-1.56065	-4.60517	-4.60517	-4.60517	-4.60517	-4.60517	-1.56065
13	2016	1	1	1	2	1	2	1	1	0	0.27	0.05	0	0	0	0	0	5e-05	0.1	1	1.97254	1.42475	0.722292	-4.60517	-1.27297	-2.81341	-4.60517	-4.60517	-4.60517	-4.60517	-4.60018	-2.20728
13	2016	1	1	0	2	3	2	0	1	0	0	0.2	0.03	0	0.1	0	0	0.0017	3	1	1.97254	1.42475	0.722292	-4.60517	-4.60517	-1.56065	-3.21888	-4.60517	-2.20728	-4.60517	-4.44817	1.10194
13	2016	1	1	0	2	1	4	1	0	0	0	0.2	0.03	0	0.1	0	0	0.0017	3	1	1.97254	1.42475	0.722292	-4.60517	-4.60517	-1.56065	-3.21888	-4.60517	-2.20728	-4.60517	-4.44817	1.10194
13	2016	1	1	1	2	2	2	0	0	0	0	0.2	0.03	0	0.1	0	0	0.0017	3	1	1.97254	1.42475	0.722292	-4.60517	-4.60517	-1.56065	-3.21888	-4.60517	-2.20728	-4.60517	-4.44817	1.10194
13	2016	1	0	0	2	5	2	3	1	0	0	0.2	0.02	0	0.1	0.3	43.3333	0.0005	5	1	1.97254	1.42475	0.722292	-4.60517	-4.60517	-1.56065	-3.50656	-4.60517	-2.20728	-1.17118	-4.55638	1.61144
13	2016	1	0	1	2	3	2	1	1	0	0	0.15	0	0.05	0.2	0	0	0.0004	0.2	1	1.97254	1.42475	0.722292	-4.60517	-4.60517	-1.83258	-4.60517	-2.81341	-1.56065	-4.60517	-4.56595	-1.56065
13	2016	0	1	0	2	3	2	1	1	0	0	0.15	0	0.05	0.2	0	0	0.0004	0.2	1	1.97254	1.42475	0.722292	-4.60517	-4.60517	-1.83258	-4.60517	-2.81341	-1.56065	-4.60517	-4.56595	-1.56065
13	2016	1	0	0	2	3	2	0	1	0	0.02	0.06	0.1	0.14	0	1.1	0	0.0004	1	1	1.97254	1.42475	0.722292	-4.60517	-3.50656	-2.65926	-2.20728	-1.89712	-4.60517	0.10436	-4.56595	0.00995
13	2016	1	0	1	2	3	2	0	1	0	0.02	0.06	0.1	0.14	0	1.1	0	0.0004	1	1	1.97254	1.42475	0.722292	-4.60517	-3.50656	-2.65926	-2.20728	-1.89712	-4.60517	0.10436	-4.56595	0.00995
13	2016	1	1	0	2	3	2	0	1	0	0.02	0.06	0.1	0.14	0	1.1	0	0.0004	1	1	1.97254	1.42475	0.722292	-4.60517	-3.50656	-2.65926	-2.20728	-1.89712	-4.60517	0.10436	-4.56595	0.00995
13	2016	0	0	0	1	3	2	1	1	3	0	0.05	0.02	0.02	0	0	0	0.0005	0.1	1	1.97254	1.42475	0.722292	1.10194	-4.60517	-2.81341	-3.50656	-3.50656	-4.60517	-4.60517	-4.55638	-2.20728
13	2016	1	0	0	2	2	2	0	1	0	0.013	0.06	0	0	0.2	0	0	0.0002	0.38	1	1.97254	1.42475	0.722292	-4.60517	-3.77226	-2.65926	-4.60517	-4.60517	-1.56065	-4.60517	-4.58537	-0.941609
13	2016	1	0	1	2	1	2	1	1	0	0.013	0.06	0	0	0.2	0	0	0.0002	0.38	1	1.97254	1.42475	0.722292	-4.60517	-3.77226	-2.65926	-4.60517	-4.60517	-1.56065	-4.60517	-4.58537	-0.941609
13	2016	1	1	0	2	2	2	1	1	0	0.013	0.06	0	0	0.2	0	0	0.0002	0.38	1	1.97254	1.42475	0.722292	-4.60517	-3.77226	-2.65926	-4.60517	-4.60517	-1.56065	-4.60517	-4.58537	-0.941609
13	2016	0	1	0	2	1	4	0	0	0	0.284	0.01	0	0	0	0	0	0	0.03	1	1.97254	1.42475	0.722292	-4.60517	-1.22418	-3.91202	-4.60517	-4.60517	-4.60517	-4.60517	-4.60517	-3.21888
13	2016	1	0	0	2	3	2	2	2	0	0.03	0.08	0.03	0	0.2	0	0	0.00035	19	1	1.97254	1.42475	0.722292	-4.60517	-3.21888	-2.40795	-3.21888	-4.60517	-1.56065	-4.60517	-4.57077	2.94496
13	2016	1	0	1	2	4	2	2	2	0	0.03	0.08	0.03	0	0.2	0	0	0.00035	19	1	1.97254	1.42475	0.722292	-4.60517	-3.21888	-2.40795	-3.21888	-4.60517	-1.56065	-4.60517	-4.57077	2.94496
13	2016	0	0	1	2	6	2	2	2	0	0.03	0.08	0.03	0	0.2	0	0	0.00035	19	1	1.97254	1.42475	0.722292	-4.60517	-3.21888	-2.40795	-3.21888	-4.60517	-1.56065	-4.60517	-4.57077	2.94496
13	2016	1	0	0	2	6	2	2	2	0	0.03	0.08	0.03	0	0.2	0	0	0.00035	19	1	1.97254	1.42475	0.722292	-4.60517	-3.21888	-2.40795	-3.21888	-4.60517	-1.56065	-4.60517	-4.57077	2.94496
13	2016	1	0	1	2	1	2	1	1	0	0	0.006	0	0	0	0	0	3e-05	1.3	1	1.97254	1.42475	0.722292	-4.60517	-4.60517	-4.13517	-4.60517	-4.60517	-4.60517	-4.60517	-4.60217	0.270027
13	2016	0	1	1	2	1	3	2	2	0	0	0.05	0	0	0	0	51	1.5e-05	0.06	1	1.97254	1.42475	0.722292	-4.60517	-4.60517	-2.81341	-4.60517	-4.60517	-4.60517	-4.60517	-4.60367	-2.65926
13	2016	1	1	0	2	1	4	0	1	0	0.036	0.03	0	0	0	0	0	5e-05	0.5	1	1.97254	1.42475	0.722292	-4.60517	-3.07911	-3.21888	-4.60517	-4.60517	-4.60517	-4.60517	-4.60018	-0.673345
13	2016	1	0	1	2	3	2	1	1	0	0.036	0.03	0	0	0	0	0	5e-05	0.5	1	1.97254	1.42475	0.722292	-4.60517	-3.07911	-3.21888	-4.60517	-4.60517	-4.60517	-4.60517	-4.60018	-0.673345
13	2016	1	0	0	2	6	2	2	2	0	0	0.2	0	0	0.2	0	0	0.0001	0	1	1.97254	1.42475	0.722292	-4.60517	-4.60517	-1.56065	-4.60517	-4.60517	-1.56065	-4.60517	-4.59522	-4.60517
13	2016	1	1	0	2	2	2	2	2	0	0.036	0.03	0	0	0	0	0	5e-05	0.5	1	1.97254	1.42475	0.722292	-4.60517	-3.07911	-3.21888	-4.60517	-4.60517	-4.60517	-4.60517	-4.60018	-0.673345
13	2016	1	0	0	2	2	2	0	1	0	0	0.2	0.01	0	0	0	20.575	5e-05	0.03	1	1.97254	1.42475	0.722292	-4.60517	-4.60517	-1.56065	-3.91202	-4.60517	-4.60517	-4.60517	-4.60018	-3.21888
13	2016	1	0	1	2	3	2	0	1	0	0	0.2	0.01	0	0	0	20.575	5e-05	0.03	1	1.97254	1.42475	0.722292	-4.60517	-4.60517	-1.56065	-3.91202	-4.60517	-4.60517	-4.60517	-4.60018	-3.21888
13	2016	1	1	0	2	3	1	2	2	0	0	0.2	0.01	0	0	0	20.575	5e-05	0.03	1	1.97254	1.42475	0.722292	-4.60517	-4.60517	-1.56065	-3.91202	-4.60517	-4.60517	-4.60517	-4.60018	-3.21888
13	2016	1	0	1	2	3	2	2	2	0	0.2	0.05	0	0	0	0	14	0.0001	0.2	1	1.97254	1.42475	0.722292	-4.60517	-1.56065	-2.81341	-4.60517	-4.60517	-4.60517	-4.60517	-4.59522	-1.56065
13	2016	1	0	0	2	1	2	2	2	0	0.2	0.05	0	0	0	0	14	0.0001	0.2	1	1.97254	1.42475	0.722292	-4.60517	-1.56065	-2.81341	-4.60517	-4.60517	-4.60517	-4.60517	-4.59522	-1.56065
13	2016	0	0	1	2	1	2	1	0	0	0.004	0.2	0.03	0	0	0	0	3e-06	0	1	1.97254	1.42475	0.722292	-4.60517	-4.2687	-1.56065	-3.21888	-4.60517	-4.60517	-4.60517	-4.60487	-4.60517
13	2016	1	0	0	2	1	2	3	0	0	0.004	0.2	0.03	0	0	0	0	3e-06	0	1	1.97254	1.42475	0.722292	-4.60517	-4.2687	-1.56065	-3.21888	-4.60517	-4.60517	-4.60517	-4.60487	-4.60517
13	2016	0	1	1	2	2	2	1	1	0	0.004	0.2	0.03	0	0	0	0	3e-06	0	1	1.97254	1.42475	0.722292	-4.60517	-4.2687	-1.56065	-3.21888	-4.60517	-4.60517	-4.60517	-4.60487	-4.60517
13	2016	0	1	0	2	3	2	1	1	0	0.004	0.2	0.03	0	0	0	0	3e-06	0	1	1.97254	1.42475	0.722292	-4.60517	-4.2687	-1.56065	-3.21888	-4.60517	-4.60517	-4.60517	-4.60487	-4.60517
13	2016	1	0	0	2	1	2	1	0	0	0.05	0.03	0.008	0	0.01	0	0	5e-05	0	1	1.97254	1.42475	0.722292	-4.60517	-2.81341	-3.21888	-4.01738	-4.60517	-3.91202	-4.60517	-4.60018	-4.60517
13	2016	0	0	1	2	3	2	1	0	0	0.05	0.03	0.008	0	0.01	0	0	5e-05	0	1	1.97254	1.42475	0.722292	-4.60517	-2.81341	-3.21888	-4.01738	-4.60517	-3.91202	-4.60517	-4.60018	-4.60517
13	2016	1	0	1	2	4	2	3	1	0	0.05	0.03	0.008	0	0.01	0	0	5e-05	0	1	1.97254	1.42475	0.722292	-4.60517	-2.81341	-3.21888	-4.01738	-4.60517	-3.91202	-4.60517	-4.60018	-4.60517
13	2016	1	1	0	2	4	2	2	2	0	0.05	0.03	0.008	0	0.01	0	0	5e-05	0	1	1.97254	1.42475	0.722292	-4.60517	-2.81341	-3.21888	-4.01738	-4.60517	-3.91202	-4.60517	-4.60018	-4.60517
13	2016	1	1	1	2	3	2	1	0	0	0.01	0.06	0.01	0	0	0	0	3e-05	3	1	1.97254	1.42475	0.722292	-4.60517	-3.91202	-2.65926	-3.91202	-4.60517	-4.60517	-4.60517	-4.60217	1.10194
13	2016	0	1	0	2	3	2	0	0	0	0.01	0.06	0.01	0	0	0	0	3e-05	3	1	1.97254	1.42475	0.722292	-4.60517	-3.91202	-2.65926	-3.91202	-4.60517	-4.60517	-4.60517	-4.60217	1.10194
13	2016	1	1	1	2	1	4	1	0	0	0.01	0.06	0.01	0	0	0	0	3e-05	3	1	1.97254	1.42475	0.722292	-4.60517	-3.91202	-2.65926	-3.91202	-4.60517	-4.60517	-4.60517	-4.60217	1.10194
13	2016	1	1	1	2	4	2	1	1	0	0	0.02	0	0.015	0	0	0	7e-05	1	1	1.97254	1.42475	0.722292	-4.60517	-4.60517	-3.50656	-4.60517	-3.68888	-4.60517	-4.60517	-4.59819	0.00995
13	2016	1	0	0	2	2	2	1	1	0	0	0.02	0	0.015	0	0	0	7e-05	1	1	1.97254	1.42475	0.722292	-4.60517	-4.60517	-3.50656	-4.60517	-3.68888	-4.60517	-4.60517	-4.59819	0.00995
13	2016	1	0	0	2	2	2	1	0	0	0.04	0.15	0	0	0	0	0	7e-05	10	1	1.97254	1.42475	0.722292	-4.60517	-2.99573	-1.83258	-4.60517	-4.60517	-4.60517	-4.60517	-4.59819	2.30358
13	2016	1	1	1	2	2	2	1	1	0	0.04	0.15	0	0	0	0	0	7e-05	10	1	1.97254	1.42475	0.722292	-4.60517	-2.99573	-1.83258	-4.60517	-4.60517	-4.60517	-4.60517	-4.59819	2.30358
13	2016	1	0	0	2	2	2	0	1	0	0.04	0.15	0	0	0	0	0	7e-05	10	1	1.97254	1.42475	0.722292	-4.60517	-2.99573	-1.83258	-4.60517	-4.60517	-4.60517	-4.60517	-4.59819	2.30358
13	2016	1	1	1	2	6	2	2	2	0	0.04	0.15	0	0	0	0	0	7e-05	10	1	1.97254	1.42475	0.722292	-4.60517	-2.99573	-1.83258	-4.60517	-4.60517	-4.60517	-4.60517	-4.59819	2.30358
13	2016	0	1	0	2	1	2	1	0	0	0.018	0.08	0	0	0	0	0	7e-05	0	1	1.97254	1.42475	0.722292	-4.60517	-3.57555	-2.40795	-4.60517	-4.60517	-4.60517	-4.60517	-4.59819	-4.60517
13	2016	0	0	1	2	1	2	0	0	0	0.018	0.08	0	0	0	0	0	7e-05	0	1	1.97254	1.42475	0.722292	-4.60517	-3.57555	-2.40795	-4.60517	-4.60517	-4.60517	-4.60517	-4.59819	-4.60517
13	2016	0	1	1	2	3	4	0	1	0	0.003	0.1	0	0	0	0	0	2e-05	0	1	1.97254	1.42475	0.722292	-4.60517	-4.34281	-2.20728	-4.60517	-4.60517	-4.60517	-4.60517	-4.60317	-4.60517
13	2016	0	0	0	2	1	2	0	0	0	0.0585	0.1	0	0	0.05	0	0	0.0016	0	1	1.97254	1.42475	0.722292	-4.60517	-2.68092	-2.20728	-4.60517	-4.60517	-2.81341	-4.60517	-4.45675	-4.60517
13	2016	1	1	1	2	3	2	1	0	0	0.0585	0.1	0	0	0.05	0	0	0.0016	0	1	1.97254	1.42475	0.722292	-4.60517	-2.68092	-2.20728	-4.60517	-4.60517	-2.81341	-4.60517	-4.45675	-4.60517
13	2016	1	1	1	2	3	2	0	1	0	0.0585	0.1	0	0	0.05	0	0	0.0016	0	1	1.97254	1.42475	0.722292	-4.60517	-2.68092	-2.20728	-4.60517	-4.60517	-2.81341	-4.60517	-4.45675	-4.60517
13	2016	1	0	0	2	2	2	1	0	0	0.0585	0.1	0	0	0.05	0	0	0.0016	0	1	1.97254	1.42475	0.722292	-4.60517	-2.68092	-2.20728	-4.60517	-4.60517	-2.81341	-4.60517	-4.45675	-4.60517
13	2016	1	1	1	2	3	2	1	1	0	0.08	0.08	0	0	0	0	0	0.0001	0	1	1.97254	1.42475	0.722292	-4.60517	-2.40795	-2.40795	-4.60517	-4.60517	-4.60517	-4.60517	-4.59522	-4.60517
13	2016	1	1	1	2	3	2	1	1	0	0.08	0.08	0	0	0	0	0	0.0001	0	1	1.97254	1.42475	0.722292	-4.60517	-2.40795	-2.40795	-4.60517	-4.60517	-4.60517	-4.60517	-4.59522	-4.60517
13	2016	1	1	0	2	4	2	1	0	0	0.08	0.08	0	0	0	0	0	0.0001	0	1	1.97254	1.42475	0.722292	-4.60517	-2.40795	-2.40795	-4.60517	-4.60517	-4.60517	-4.60517	-4.59522	-4.60517
13	2016	1	1	0	2	3	2	1	1	0	0.08	0.08	0	0	0	0	0	0.0001	0	1	1.97254	1.42475	0.722292	-4.60517	-2.40795	-2.40795	-4.60517	-4.60517	-4.60517	-4.60517	-4.59522	-4.60517
13	2016	0	1	0	2	3	2	0	1	0	0.026	0.05	0	0	0	0	0	6e-05	0.5	1	1.97254	1.42475	0.722292	-4.60517	-3.32424	-2.81341	-4.60517	-4.60517	-4.60517	-4.60517	-4.59919	-0.673345
13	2016	1	0	1	2	1	2	1	1	0	0.026	0.05	0	0	0	0	0	6e-05	0.5	1	1.97254	1.42475	0.722292	-4.60517	-3.32424	-2.81341	-4.60517	-4.60517	-4.60517	-4.60517	-4.59919	-0.673345
13	2016	1	0	0	2	1	2	0	0	0	0.012	0.06	0	0	0	0	0	2e-05	0	1	1.97254	1.42475	0.722292	-4.60517	-3.81671	-2.65926	-4.60517	-4.60517	-4.60517	-4.60517	-4.60317	-4.60517
13	2016	1	0	1	2	2	2	0	1	0	0.012	0.06	0	0	0	0	0	2e-05	0	1	1.97254	1.42475	0.722292	-4.60517	-3.81671	-2.65926	-4.60517	-4.60517	-4.60517	-4.60517	-4.60317	-4.60517
13	2016	0	1	0	2	3	2	0	1	0	0	0.15	0.01	0	0	0	0	0.0001	0.5	1	1.97254	1.42475	0.722292	-4.60517	-4.60517	-1.83258	-3.91202	-4.60517	-4.60517	-4.60517	-4.59522	-0.673345
13	2016	1	1	0	2	1	2	1	1	0	0.012	0.08	0	0	0	0	0	8e-05	0	1	1.97254	1.42475	0.722292	-4.60517	-3.81671	-2.40795	-4.60517	-4.60517	-4.60517	-4.60517	-4.5972	-4.60517
13	2016	0	0	1	2	1	2	1	0	0	0.012	0.08	0	0	0	0	0	8e-05	0	1	1.97254	1.42475	0.722292	-4.60517	-3.81671	-2.40795	-4.60517	-4.60517	-4.60517	-4.60517	-4.5972	-4.60517
13	2016	0	1	1	2	2	2	1	1	0	0.012	0.08	0	0	0	0	0	8e-05	0	1	1.97254	1.42475	0.722292	-4.60517	-3.81671	-2.40795	-4.60517	-4.60517	-4.60517	-4.60517	-4.5972	-4.60517
13	2016	1	0	0	2	1	2	0	1	0	0.006	0.2	0	0	0.2	0	0	0.0007	0	1	1.97254	1.42475	0.722292	-4.60517	-4.13517	-1.56065	-4.60517	-4.60517	-1.56065	-4.60517	-4.53751	-4.60517
13	2016	0	1	1	2	3	2	0	1	0	0.006	0.2	0	0	0.2	0	0	0.0007	0	1	1.97254	1.42475	0.722292	-4.60517	-4.13517	-1.56065	-4.60517	-4.60517	-1.56065	-4.60517	-4.53751	-4.60517
13	2016	1	1	1	2	3	2	0	1	0	0.006	0.2	0	0	0.2	0	0	0.0007	0	1	1.97254	1.42475	0.722292	-4.60517	-4.13517	-1.56065	-4.60517	-4.60517	-1.56065	-4.60517	-4.53751	-4.60517
13	2016	1	1	0	2	2	2	1	1	0	0.006	0.2	0	0	0.2	0	0	0.0007	0	1	1.97254	1.42475	0.722292	-4.60517	-4.13517	-1.56065	-4.60517	-4.60517	-1.56065	-4.60517	-4.53751	-4.60517
13	2016	0	0	1	2	3	4	1	0	0	0.011	0.02	0	0	0	0	0	2e-05	0	1	1.97254	1.42475	0.722292	-4.60517	-3.86323	-3.50656	-4.60517	-4.60517	-4.60517	-4.60517	-4.60317	-4.60517
13	2016	1	0	0	2	3	2	0	1	0	0.011	0.02	0	0	0	0	0	2e-05	0	1	1.97254	1.42475	0.722292	-4.60517	-3.86323	-3.50656	-4.60517	-4.60517	-4.60517	-4.60517	-4.60317	-4.60517
13	2016	0	1	0	2	3	2	1	1	0	0	0.05	0.02	0	0	0	0	0.00015	0	1	1.97254	1.42475	0.722292	-4.60517	-4.60517	-2.81341	-3.50656	-4.60517	-4.60517	-4.60517	-4.59028	-4.60517
13	2016	0	1	1	2	4	2	1	1	0	0	0.05	0.02	0	0	0	0	0.00015	0	1	1.97254	1.42475	0.722292	-4.60517	-4.60517	-2.81341	-3.50656	-4.60517	-4.60517	-4.60517	-4.59028	-4.60517
13	2016	0	1	0	2	3	2	1	1	0	0	0.15	0	0	0.2	0	0	0.0015	0.5	1	1.97254	1.42475	0.722292	-4.60517	-4.60517	-1.83258	-4.60517	-4.60517	-1.56065	-4.60517	-4.46541	-0.673345
13	2016	1	1	1	2	3	2	1	0	0	0	0.15	0	0	0.2	0	0	0.0015	0.5	1	1.97254	1.42475	0.722292	-4.60517	-4.60517	-1.83258	-4.60517	-4.60517	-1.56065	-4.60517	-4.46541	-0.673345
13	2016	1	1	0	2	4	2	1	0	0	0	0.15	0	0	0.2	0	0	0.0015	0.5	1	1.97254	1.42475	0.722292	-4.60517	-4.60517	-1.83258	-4.60517	-4.60517	-1.56065	-4.60517	-4.46541	-0.673345
13	2016	1	0	1	2	2	2	1	1	0	0.167	0.15	0	0	0	0	0	6e-05	0.3	1	1.97254	1.42475	0.722292	-4.60517	-1.73161	-1.83258	-4.60517	-4.60517	-4.60517	-4.60517	-4.59919	-1.17118
13	2016	1	0	0	2	1	2	1	0	0	0.167	0.15	0	0	0	0	0	6e-05	0.3	1	1.97254	1.42475	0.722292	-4.60517	-1.73161	-1.83258	-4.60517	-4.60517	-4.60517	-4.60517	-4.59919	-1.17118
13	2016	1	1	0	2	3	4	3	1	0	0	0.1	0	0	0	0	0	8e-05	0	1	1.97254	1.42475	0.722292	-4.60517	-4.60517	-2.20728	-4.60517	-4.60517	-4.60517	-4.60517	-4.5972	-4.60517
13	2016	1	1	0	2	3	2	2	2	0	0.167	0.15	0	0	0	0	0	6e-05	0.3	1	1.97254	1.42475	0.722292	-4.60517	-1.73161	-1.83258	-4.60517	-4.60517	-4.60517	-4.60517	-4.59919	-1.17118
13	2016	0	1	1	2	3	2	0	1	0	0.06	0.03	0.01	0	0	0	0	7e-05	2	1	1.97254	1.42475	0.722292	-4.60517	-2.65926	-3.21888	-3.91202	-4.60517	-4.60517	-4.60517	-4.59819	0.698135
13	2016	1	1	1	2	3	2	1	1	0	0.06	0.03	0.01	0	0	0	0	7e-05	2	1	1.97254	1.42475	0.722292	-4.60517	-2.65926	-3.21888	-3.91202	-4.60517	-4.60517	-4.60517	-4.59819	0.698135
13	2016	0	1	0	2	4	2	0	1	0	0.01	0.05	0	0	7	0.05	0	0.0008	0.3	1	1.97254	1.42475	0.722292	-4.60517	-3.91202	-2.81341	-4.60517	-4.60517	1.94734	-2.81341	-4.52821	-1.17118
13	2016	1	1	1	2	4	2	1	1	0	0.01	0.05	0	0	7	0.05	0	0.0008	0.3	1	1.97254	1.42475	0.722292	-4.60517	-3.91202	-2.81341	-4.60517	-4.60517	1.94734	-2.81341	-4.52821	-1.17118
13	2016	1	1	1	2	3	2	1	1	0	0.01	0.05	0	0	7	0.05	0	0.0008	0.3	1	1.97254	1.42475	0.722292	-4.60517	-3.91202	-2.81341	-4.60517	-4.60517	1.94734	-2.81341	-4.52821	-1.17118
13	2016	0	0	1	2	3	4	2	2	0	0.01	0.05	0	0	7	0.05	0	0.0008	0.3	1	1.97254	1.42475	0.722292	-4.60517	-3.91202	-2.81341	-4.60517	-4.60517	1.94734	-2.81341	-4.52821	-1.17118
13	2016	1	0	1	2	1	2	1	1	0	0.0088	0.25	0	0	0	0	0	8e-05	0	1	1.97254	1.42475	0.722292	-4.60517	-3.9739	-1.34707	-4.60517	-4.60517	-4.60517	-4.60517	-4.5972	-4.60517
13	2016	1	1	1	2	2	2	1	1	0	0.0088	0.25	0	0	0	0	0	8e-05	0	1	1.97254	1.42475	0.722292	-4.60517	-3.9739	-1.34707	-4.60517	-4.60517	-4.60517	-4.60517	-4.5972	-4.60517
13	2016	1	1	0	2	1	2	1	0	0	0.0088	0.25	0	0	0	0	0	8e-05	0	1	1.97254	1.42475	0.722292	-4.60517	-3.9739	-1.34707	-4.60517	-4.60517	-4.60517	-4.60517	-4.5972	-4.60517
13	2016	0	0	0	2	3	2	0	1	0	0.0088	0.25	0	0	0	0	0	8e-05	0	1	1.97254	1.42475	0.722292	-4.60517	-3.9739	-1.34707	-4.60517	-4.60517	-4.60517	-4.60517	-4.5972	-4.60517
13	2016	1	0	0	2	1	3	1	0	0	0.057	0.25	0	0	0	0	0	0.0003	0	1	1.97254	1.42475	0.722292	-4.60517	-2.70306	-1.34707	-4.60517	-4.60517	-4.60517	-4.60517	-4.57561	-4.60517
13	2016	1	1	1	2	3	2	1	1	0	0.057	0.25	0	0	0	0	0	0.0003	0	1	1.97254	1.42475	0.722292	-4.60517	-2.70306	-1.34707	-4.60517	-4.60517	-4.60517	-4.60517	-4.57561	-4.60517
13	2016	1	1	1	2	2	2	0	1	0	0.057	0.25	0	0	0	0	0	0.0003	0	1	1.97254	1.42475	0.722292	-4.60517	-2.70306	-1.34707	-4.60517	-4.60517	-4.60517	-4.60517	-4.57561	-4.60517
13	2016	1	1	0	2	2	2	1	1	0	0.057	0.25	0	0	0	0	0	0.0003	0	1	1.97254	1.42475	0.722292	-4.60517	-2.70306	-1.34707	-4.60517	-4.60517	-4.60517	-4.60517	-4.57561	-4.60517
13	2016	0	1	0	2	2	2	2	2	0	0.057	0.25	0	0	0	0	0	0.0003	0	1	1.97254	1.42475	0.722292	-4.60517	-2.70306	-1.34707	-4.60517	-4.60517	-4.60517	-4.60517	-4.57561	-4.60517
13	2016	1	0	0	2	1	2	3	0	0	0.12	0.1	0	0	0	0	0	1.5e-05	0.5	1	1.97254	1.42475	0.722292	-4.60517	-2.04022	-2.20728	-4.60517	-4.60517	-4.60517	-4.60517	-4.60367	-0.673345
13	2016	0	1	1	2	1	2	0	1	0	0.12	0.1	0	0	0	0	0	1.5e-05	0.5	1	1.97254	1.42475	0.722292	-4.60517	-2.04022	-2.20728	-4.60517	-4.60517	-4.60517	-4.60517	-4.60367	-0.673345
13	2016	1	1	1	2	2	4	0	0	0	0.021	0.1	0.01	0	1.3	0	0	0.00035	4	1	1.97254	1.42475	0.722292	-4.60517	-3.47377	-2.20728	-3.91202	-4.60517	0.270027	-4.60517	-4.57077	1.38879
13	2016	1	1	1	2	3	4	1	1	0	0.021	0.1	0.01	0	1.3	0	0	0.00035	4	1	1.97254	1.42475	0.722292	-4.60517	-3.47377	-2.20728	-3.91202	-4.60517	0.270027	-4.60517	-4.57077	1.38879
13	2016	0	1	1	2	1	1	1	1	0	0	0.06	0.005	0	0	0	0	3e-05	0.2	1	1.97254	1.42475	0.722292	-4.60517	-4.60517	-2.65926	-4.1997	-4.60517	-4.60517	-4.60517	-4.60217	-1.56065
13	2016	1	0	1	2	2	2	1	1	0	0.1	0.09	0.04	0	0	0	0	4e-05	0	1	1.97254	1.42475	0.722292	-4.60517	-2.20728	-2.30259	-2.99573	-4.60517	-4.60517	-4.60517	-4.60118	-4.60517
13	2016	1	1	1	2	2	2	1	1	0	0.1	0.09	0.04	0	0	0	0	4e-05	0	1	1.97254	1.42475	0.722292	-4.60517	-2.20728	-2.30259	-2.99573	-4.60517	-4.60517	-4.60517	-4.60118	-4.60517
13	2016	0	1	0	2	2	2	0	1	0	0.1	0.09	0.04	0	0	0	0	4e-05	0	1	1.97254	1.42475	0.722292	-4.60517	-2.20728	-2.30259	-2.99573	-4.60517	-4.60517	-4.60517	-4.60118	-4.60517
13	2016	0	1	0	2	1	4	1	1	0	0.022	0.1	0	0	0.04	0	0	0.0001	2	1	1.97254	1.42475	0.722292	-4.60517	-3.44202	-2.20728	-4.60517	-4.60517	-2.99573	-4.60517	-4.59522	0.698135
13	2016	1	1	0	2	3	2	1	1	0	0.022	0.1	0	0	0.04	0	0	0.0001	2	1	1.97254	1.42475	0.722292	-4.60517	-3.44202	-2.20728	-4.60517	-4.60517	-2.99573	-4.60517	-4.59522	0.698135
13	2016	1	0	1	2	3	2	0	0	0	0.026	0.1	0.03	0.03	0	0	0	0.0001	0	1	1.97254	1.42475	0.722292	-4.60517	-3.32424	-2.20728	-3.21888	-3.21888	-4.60517	-4.60517	-4.59522	-4.60517
13	2016	1	1	0	2	4	2	1	1	0	0.026	0.1	0.03	0.03	0	0	0	0.0001	0	1	1.97254	1.42475	0.722292	-4.60517	-3.32424	-2.20728	-3.21888	-3.21888	-4.60517	-4.60517	-4.59522	-4.60517
13	2016	1	1	0	2	4	1	0	1	0	0.008	0.05	0	0	0.1	0	0	0.00011	10	1	1.97254	1.42475	0.722292	-4.60517	-4.01738	-2.81341	-4.60517	-4.60517	-2.20728	-4.60517	-4.59423	2.30358
13	2016	1	0	0	2	6	4	2	2	0	0.008	0.05	0	0	0.1	0	0	0.00011	10	1	1.97254	1.42475	0.722292	-4.60517	-4.01738	-2.81341	-4.60517	-4.60517	-2.20728	-4.60517	-4.59423	2.30358
13	2016	0	0	0	2	3	2	2	2	0	0.015	0.1	0.02	0.1	0	0	0	0.0003	1	1	1.97254	1.42475	0.722292	-4.60517	-3.68888	-2.20728	-3.50656	-2.20728	-4.60517	-4.60517	-4.57561	0.00995
13	2016	1	1	1	2	2	2	1	1	0	0.02	0.1	0	0	0	0	0	1e-05	0	1	1.97254	1.42475	0.722292	-4.60517	-3.50656	-2.20728	-4.60517	-4.60517	-4.60517	-4.60517	-4.60417	-4.60517
13	2016	1	0	0	2	2	2	0	0	0	0.02	0.1	0	0	0	0	0	1e-05	0	1	1.97254	1.42475	0.722292	-4.60517	-3.50656	-2.20728	-4.60517	-4.60517	-4.60517	-4.60517	-4.60417	-4.60517
13	2016	0	0	0	2	1	3	0	0	0	0.008	0.04	0	0	0	0	0	2e-05	0	1	1.97254	1.42475	0.722292	-4.60517	-4.01738	-2.99573	-4.60517	-4.60517	-4.60517	-4.60517	-4.60317	-4.60517
13	2016	0	1	1	2	4	3	2	2	0	0.008	0.04	0	0	0	0	0	2e-05	0	1	1.97254	1.42475	0.722292	-4.60517	-4.01738	-2.99573	-4.60517	-4.60517	-4.60517	-4.60517	-4.60317	-4.60517
13	2016	1	1	0	2	3	2	0	0	0	0	0.05	0	0	0	0	45	5e-05	0	1	1.97254	1.42475	0.722292	-4.60517	-4.60517	-2.81341	-4.60517	-4.60517	-4.60517	-4.60517	-4.60018	-4.60517
13	2016	0	1	0	2	4	1	1	1	0	0	0.05	0	0	0	0	45	5e-05	0	1	1.97254	1.42475	0.722292	-4.60517	-4.60517	-2.81341	-4.60517	-4.60517	-4.60517	-4.60517	-4.60018	-4.60517
13	2016	1	1	1	2	4	1	1	1	0	0	0.05	0	0	0	0	45	5e-05	0	1	1.97254	1.42475	0.722292	-4.60517	-4.60517	-2.81341	-4.60517	-4.60517	-4.60517	-4.60517	-4.60018	-4.60517
13	2016	0	0	0	2	1	2	0	1	0	0.007	0.1	0	0	0	0	0	0.001	0	1	1.97254	1.42475	0.722292	-4.60517	-4.07454	-2.20728	-4.60517	-4.60517	-4.60517	-4.60517	-4.50986	-4.60517
13	2016	1	1	1	2	1	2	1	1	0	0.007	0.1	0	0	0	0	0	0.001	0	1	1.97254	1.42475	0.722292	-4.60517	-4.07454	-2.20728	-4.60517	-4.60517	-4.60517	-4.60517	-4.50986	-4.60517
13	2016	0	1	1	2	2	2	1	1	0	0.007	0.1	0	0	0	0	0	0.001	0	1	1.97254	1.42475	0.722292	-4.60517	-4.07454	-2.20728	-4.60517	-4.60517	-4.60517	-4.60517	-4.50986	-4.60517
13	2016	0	1	0	2	2	2	0	0	0	0.007	0.1	0	0	0	0	0	0.001	0	1	1.97254	1.42475	0.722292	-4.60517	-4.07454	-2.20728	-4.60517	-4.60517	-4.60517	-4.60517	-4.50986	-4.60517
13	2016	1	1	0	2	2	2	1	1	0	0.42	0.06	0	0	0	0	0	6e-05	0	1	1.97254	1.42475	0.722292	-4.60517	-0.84397	-2.65926	-4.60517	-4.60517	-4.60517	-4.60517	-4.59919	-4.60517
13	2016	1	0	1	2	2	2	1	0	0	0.42	0.06	0	0	0	0	0	6e-05	0	1	1.97254	1.42475	0.722292	-4.60517	-0.84397	-2.65926	-4.60517	-4.60517	-4.60517	-4.60517	-4.59919	-4.60517
13	2016	1	0	1	2	6	1	2	2	0	0	0.2	0	0	0	0.05	17.5	2e-05	0.2	1	1.97254	1.42475	0.722292	-4.60517	-4.60517	-1.56065	-4.60517	-4.60517	-4.60517	-2.81341	-4.60317	-1.56065
13	2016	1	0	0	2	2	2	1	1	8.16	0.014	0.15	0	0	0	0	0	0.0002	15	1	1.97254	1.42475	0.722292	2.10047	-3.7297	-1.83258	-4.60517	-4.60517	-4.60517	-4.60517	-4.58537	2.70872
13	2016	1	0	1	2	2	2	0	1	8.16	0.014	0.15	0	0	0	0	0	0.0002	15	1	1.97254	1.42475	0.722292	2.10047	-3.7297	-1.83258	-4.60517	-4.60517	-4.60517	-4.60517	-4.58537	2.70872
13	2016	1	1	1	2	3	2	3	1	8.16	0.014	0.15	0	0	0	0	0	0.0002	15	1	1.97254	1.42475	0.722292	2.10047	-3.7297	-1.83258	-4.60517	-4.60517	-4.60517	-4.60517	-4.58537	2.70872
13	2016	1	1	0	2	3	4	1	1	8.16	0.014	0.15	0	0	0	0	0	0.0002	15	1	1.97254	1.42475	0.722292	2.10047	-3.7297	-1.83258	-4.60517	-4.60517	-4.60517	-4.60517	-4.58537	2.70872
13	2016	1	1	0	2	2	2	2	2	8.16	0.014	0.15	0	0	0	0	0	0.0002	15	1	1.97254	1.42475	0.722292	2.10047	-3.7297	-1.83258	-4.60517	-4.60517	-4.60517	-4.60517	-4.58537	2.70872
13	2016	1	1	1	2	4	2	1	0	0	0.03	0.015	0	0	0	0	0	1.4e-05	2	1	1.97254	1.42475	0.722292	-4.60517	-3.21888	-3.68888	-4.60517	-4.60517	-4.60517	-4.60517	-4.60377	0.698135
13	2016	1	0	0	2	1	2	0	1	0	0.03	0.015	0	0	0	0	0	1.4e-05	2	1	1.97254	1.42475	0.722292	-4.60517	-3.21888	-3.68888	-4.60517	-4.60517	-4.60517	-4.60517	-4.60377	0.698135
13	2016	1	0	1	2	5	1	1	1	0	0.03	0.015	0	0	0	0	0	1.4e-05	2	1	1.97254	1.42475	0.722292	-4.60517	-3.21888	-3.68888	-4.60517	-4.60517	-4.60517	-4.60517	-4.60377	0.698135
13	2016	0	0	0	2	1	4	1	0	0	0.02	0.01	0	0	0	0	0	0.0001	20	1	1.97254	1.42475	0.722292	-4.60517	-3.50656	-3.91202	-4.60517	-4.60517	-4.60517	-4.60517	-4.59522	2.99623
13	2016	0	1	1	2	3	2	1	1	0	0	0.06	0	0	0	0	10	0.0001	5	1	1.97254	1.42475	0.722292	-4.60517	-4.60517	-2.65926	-4.60517	-4.60517	-4.60517	-4.60517	-4.59522	1.61144
13	2016	0	0	1	2	3	2	0	0	0	0.015	0.04	0.02	0	0.485	0	0	4e-06	5	1	1.97254	1.42475	0.722292	-4.60517	-3.68888	-2.99573	-3.50656	-4.60517	-0.703197	-4.60517	-4.60477	1.61144
13	2016	1	0	0	2	1	2	1	0	0	0.015	0.04	0.02	0	0.485	0	0	4e-06	5	1	1.97254	1.42475	0.722292	-4.60517	-3.68888	-2.99573	-3.50656	-4.60517	-0.703197	-4.60517	-4.60477	1.61144
13	2016	1	0	0	2	3	2	1	0	0	0.015	0.04	0.02	0	0.485	0	0	4e-06	5	1	1.97254	1.42475	0.722292	-4.60517	-3.68888	-2.99573	-3.50656	-4.60517	-0.703197	-4.60517	-4.60477	1.61144
13	2016	1	0	0	2	1	2	0	1	0	0.02	0.05	0	0	0	0	0	0.00015	2	1	1.97254	1.42475	0.722292	-4.60517	-3.50656	-2.81341	-4.60517	-4.60517	-4.60517	-4.60517	-4.59028	0.698135
13	2016	1	1	0	2	3	2	1	1	0	0.02	0.05	0	0	0	0	0	0.00015	2	1	1.97254	1.42475	0.722292	-4.60517	-3.50656	-2.81341	-4.60517	-4.60517	-4.60517	-4.60517	-4.59028	0.698135
13	2016	1	1	0	2	3	2	1	1	0	0	0.1	0	0	0.1	0	0	0.0001	1	1	1.97254	1.42475	0.722292	-4.60517	-4.60517	-2.20728	-4.60517	-4.60517	-2.20728	-4.60517	-4.59522	0.00995
13	2016	1	1	1	2	4	2	1	1	0	0	0.1	0	0	0.1	0	0	0.0001	1	1	1.97254	1.42475	0.722292	-4.60517	-4.60517	-2.20728	-4.60517	-4.60517	-2.20728	-4.60517	-4.59522	0.00995
13	2016	1	1	1	2	1	4	1	1	0	0	0.05	0	0	0	0	0	1e-05	1	1	1.97254	1.42475	0.722292	-4.60517	-4.60517	-2.81341	-4.60517	-4.60517	-4.60517	-4.60517	-4.60417	0.00995
13	2016	1	1	1	2	2	1	1	1	0	0	0.05	0	0	0	0	0	1e-05	1	1	1.97254	1.42475	0.722292	-4.60517	-4.60517	-2.81341	-4.60517	-4.60517	-4.60517	-4.60517	-4.60417	0.00995
13	2016	0	1	0	2	3	2	0	0	0	0	0.3	0.05	0	0.05	0	0	0.0003	2	1	1.97254	1.42475	0.722292	-4.60517	-4.60517	-1.17118	-2.81341	-4.60517	-2.81341	-4.60517	-4.57561	0.698135
13	2016	0	0	1	2	1	2	1	1	0	0	0.3	0.05	0	0.05	0	0	0.0003	2	1	1.97254	1.42475	0.722292	-4.60517	-4.60517	-1.17118	-2.81341	-4.60517	-2.81341	-4.60517	-4.57561	0.698135
13	2016	1	0	0	2	2	2	1	1	0	0	0.3	0.05	0	0.05	0	0	0.0003	2	1	1.97254	1.42475	0.722292	-4.60517	-4.60517	-1.17118	-2.81341	-4.60517	-2.81341	-4.60517	-4.57561	0.698135
13	2016	1	1	1	2	3	2	1	0	0	0	0.3	0.05	0	0.05	0	0	0.0003	2	1	1.97254	1.42475	0.722292	-4.60517	-4.60517	-1.17118	-2.81341	-4.60517	-2.81341	-4.60517	-4.57561	0.698135
13	2016	0	0	0	2	1	2	0	1	0	0	0.05	0	0	0	0	0	0.0001	1	1	1.97254	1.42475	0.722292	-4.60517	-4.60517	-2.81341	-4.60517	-4.60517	-4.60517	-4.60517	-4.59522	0.00995
13	2016	0	1	1	2	2	2	1	1	0	0	0.05	0	0	0	0	0	0.0001	1	1	1.97254	1.42475	0.722292	-4.60517	-4.60517	-2.81341	-4.60517	-4.60517	-4.60517	-4.60517	-4.59522	0.00995
13	2016	0	1	1	2	3	2	0	1	0	0	0.05	0	0	0	0	0	0.0001	1	1	1.97254	1.42475	0.722292	-4.60517	-4.60517	-2.81341	-4.60517	-4.60517	-4.60517	-4.60517	-4.59522	0.00995
13	2016	1	1	0	2	1	2	1	1	0	0	0.05	0	0	0	0	0	0.0001	1	1	1.97254	1.42475	0.722292	-4.60517	-4.60517	-2.81341	-4.60517	-4.60517	-4.60517	-4.60517	-4.59522	0.00995
13	2016	0	1	0	2	3	1	2	2	0	0	0.05	0	0	0	0	0	0.0001	1	1	1.97254	1.42475	0.722292	-4.60517	-4.60517	-2.81341	-4.60517	-4.60517	-4.60517	-4.60517	-4.59522	0.00995
13	2016	1	0	1	2	3	2	0	0	0	0	0.05	0	0	0	0	0	1e-05	0.1	1	1.97254	1.42475	0.722292	-4.60517	-4.60517	-2.81341	-4.60517	-4.60517	-4.60517	-4.60517	-4.60417	-2.20728
13	2016	1	0	0	2	1	2	0	0	0	0	0.05	0	0	0	0	0	1e-05	0.1	1	1.97254	1.42475	0.722292	-4.60517	-4.60517	-2.81341	-4.60517	-4.60517	-4.60517	-4.60517	-4.60417	-2.20728
13	2016	1	0	1	1	2	1	1	1	0	0	0.1	0	0	0	0	0	0	0.05	1	1.97254	1.42475	0.722292	-4.60517	-4.60517	-2.20728	-4.60517	-4.60517	-4.60517	-4.60517	-4.60517	-2.81341
13	2016	1	0	1	2	2	2	1	1	0	0.013	0.01	0	0	0	0	0	5e-06	0	1	1.97254	1.42475	0.722292	-4.60517	-3.77226	-3.91202	-4.60517	-4.60517	-4.60517	-4.60517	-4.60467	-4.60517
13	2016	1	0	0	2	1	2	0	0	0	0.013	0.01	0	0	0	0	0	5e-06	0	1	1.97254	1.42475	0.722292	-4.60517	-3.77226	-3.91202	-4.60517	-4.60517	-4.60517	-4.60517	-4.60467	-4.60517
13	2016	1	0	0	2	1	2	1	0	0	0.08	0.08	0	0	0	0	0	0.0001	0	1	1.97254	1.42475	0.722292	-4.60517	-2.40795	-2.40795	-4.60517	-4.60517	-4.60517	-4.60517	-4.59522	-4.60517
13	2016	1	0	1	2	2	2	0	1	0	0.08	0.08	0	0	0	0	0	0.0001	0	1	1.97254	1.42475	0.722292	-4.60517	-2.40795	-2.40795	-4.60517	-4.60517	-4.60517	-4.60517	-4.59522	-4.60517
13	2016	1	1	1	2	6	1	2	2	0	0.08	0.08	0	0	0	0	0	0.0001	0	1	1.97254	1.42475	0.722292	-4.60517	-2.40795	-2.40795	-4.60517	-4.60517	-4.60517	-4.60517	-4.59522	-4.60517
13	2016	0	0	0	2	2	2	0	0	0	0.013	0.1	0	0	0	0	0	4e-05	0.2	1	1.97254	1.42475	0.722292	-4.60517	-3.77226	-2.20728	-4.60517	-4.60517	-4.60517	-4.60517	-4.60118	-1.56065
13	2016	1	0	1	2	2	2	1	1	0	0.013	0.1	0	0	0	0	0	4e-05	0.2	1	1.97254	1.42475	0.722292	-4.60517	-3.77226	-2.20728	-4.60517	-4.60517	-4.60517	-4.60517	-4.60118	-1.56065
13	2016	1	0	1	2	1	2	0	0	0	0.2	0.01	0	0	0	0	0	2e-05	0	1	1.97254	1.42475	0.722292	-4.60517	-1.56065	-3.91202	-4.60517	-4.60517	-4.60517	-4.60517	-4.60317	-4.60517
13	2016	1	1	1	2	5	1	2	2	0	0.2	0.01	0	0	0	0	0	2e-05	0	1	1.97254	1.42475	0.722292	-4.60517	-1.56065	-3.91202	-4.60517	-4.60517	-4.60517	-4.60517	-4.60317	-4.60517
13	2016	0	1	0	1	1	2	2	2	7.2	0	0.12	0.02	0.2	0	0.6	0	6e-05	30	1	1.97254	1.42475	0.722292	1.97547	-4.60517	-2.04022	-3.50656	-1.56065	-4.60517	-0.494296	-4.59919	3.40153
13	2016	1	0	0	1	3	2	0	1	0	0	0.2	0.02	0.15	0	0	0	3e-05	20	1	1.97254	1.42475	0.722292	-4.60517	-4.60517	-1.56065	-3.50656	-1.83258	-4.60517	-4.60517	-4.60217	2.99623
13	2016	1	0	1	1	4	2	1	1	0	0	0.2	0.02	0.15	0	0	0	3e-05	20	1	1.97254	1.42475	0.722292	-4.60517	-4.60517	-1.56065	-3.50656	-1.83258	-4.60517	-4.60517	-4.60217	2.99623
13	2016	0	0	1	1	5	2	1	1	7.2	0	0.15	0	0	2.64	0	0	0.0015	3	1	1.97254	1.42475	0.722292	1.97547	-4.60517	-1.83258	-4.60517	-4.60517	0.97456	-4.60517	-4.46541	1.10194
13	2016	0	1	0	1	5	2	0	1	9.6	0	0.1	2	1	0	0.3	0	5e-05	10	1	1.97254	1.42475	0.722292	2.2628	-4.60517	-2.20728	0.698135	0.00995	-4.60517	-1.17118	-4.60018	2.30358
13	2016	1	1	1	1	5	2	0	1	9.6	0	0.1	2	1	0	0.3	0	5e-05	10	1	1.97254	1.42475	0.722292	2.2628	-4.60517	-2.20728	0.698135	0.00995	-4.60517	-1.17118	-4.60018	2.30358
13	2016	1	1	0	1	5	4	0	1	1.8	0	0.06	0	0	0	0	0	5e-05	10	1	1.97254	1.42475	0.722292	0.593327	-4.60517	-2.65926	-4.60517	-4.60517	-4.60517	-4.60517	-4.60018	2.30358
13	2016	0	1	1	1	5	2	1	1	20	0	0.33	0.06	1.2	0.1	0	46.6667	0.0016	30	1	1.97254	1.42475	0.722292	2.99623	-4.60517	-1.07881	-2.65926	0.19062	-2.20728	-4.60517	-4.45675	3.40153
13	2016	0	1	0	1	5	2	1	1	20	0	0.33	0.06	1.2	0.1	0	46.6667	0.0016	30	1	1.97254	1.42475	0.722292	2.99623	-4.60517	-1.07881	-2.65926	0.19062	-2.20728	-4.60517	-4.45675	3.40153
13	2016	0	1	0	1	4	2	2	2	10	0	0.1	0.1	0.3	0.2	0.1	50	0.0005	10	1	1.97254	1.42475	0.722292	2.30358	-4.60517	-2.20728	-2.20728	-1.17118	-1.56065	-2.20728	-4.55638	2.30358
13	2016	1	1	1	1	4	2	2	2	10	0	0.1	0.1	0.3	0.2	0.1	50	0.0005	10	1	1.97254	1.42475	0.722292	2.30358	-4.60517	-2.20728	-2.20728	-1.17118	-1.56065	-2.20728	-4.55638	2.30358
13	2016	1	1	1	1	4	1	2	2	10	0	0.1	0.1	0.3	0.2	0.1	50	0.0005	10	1	1.97254	1.42475	0.722292	2.30358	-4.60517	-2.20728	-2.20728	-1.17118	-1.56065	-2.20728	-4.55638	2.30358
13	2016	1	1	0	1	5	1	2	2	10	0	0.1	0.1	0.3	0.2	0.1	50	0.0005	10	1	1.97254	1.42475	0.722292	2.30358	-4.60517	-2.20728	-2.20728	-1.17118	-1.56065	-2.20728	-4.55638	2.30358
13	2016	1	1	1	1	4	2	1	1	7	0	0.15	0	0.3	0	0	32.6667	0.0004	8	1	1.97254	1.42475	0.722292	1.94734	-4.60517	-1.83258	-4.60517	-1.17118	-4.60517	-4.60517	-4.56595	2.08069
13	2016	0	1	0	1	5	2	0	1	7	0	0.15	0	0.3	0	0	32.6667	0.0004	8	1	1.97254	1.42475	0.722292	1.94734	-4.60517	-1.83258	-4.60517	-1.17118	-4.60517	-4.60517	-4.56595	2.08069
13	2016	0	1	1	1	4	2	0	1	0	0	0.28	0.1	0	0.15	0	0	0.00045	2	1	1.97254	1.42475	0.722292	-4.60517	-4.60517	-1.23787	-2.20728	-4.60517	-1.83258	-4.60517	-4.56115	0.698135
13	2016	1	1	0	1	3	2	1	1	0	0	0.28	0.1	0	0.15	0	0	0.00045	2	1	1.97254	1.42475	0.722292	-4.60517	-4.60517	-1.23787	-2.20728	-4.60517	-1.83258	-4.60517	-4.56115	0.698135
13	2016	1	1	1	1	3	2	0	0	0	0	0.1	0.03	0	0	0	0	0.0003	5	1	1.97254	1.42475	0.722292	-4.60517	-4.60517	-2.20728	-3.21888	-4.60517	-4.60517	-4.60517	-4.57561	1.61144
13	2016	1	1	0	1	5	1	1	1	0	0	0.1	0.03	0	0	0	0	0.0003	5	1	1.97254	1.42475	0.722292	-4.60517	-4.60517	-2.20728	-3.21888	-4.60517	-4.60517	-4.60517	-4.57561	1.61144
13	2016	1	1	0	1	3	2	1	1	0	0	0.1	0.03	0	0	0	0	0.0003	5	1	1.97254	1.42475	0.722292	-4.60517	-4.60517	-2.20728	-3.21888	-4.60517	-4.60517	-4.60517	-4.57561	1.61144
13	2016	0	1	1	1	5	2	0	1	0	0	0.15	0	0	0	0	0	5e-05	20	1	1.97254	1.42475	0.722292	-4.60517	-4.60517	-1.83258	-4.60517	-4.60517	-4.60517	-4.60517	-4.60018	2.99623
13	2016	1	1	0	1	4	2	1	0	0	0	0.15	0	0	0	0	0	5e-05	20	1	1.97254	1.42475	0.722292	-4.60517	-4.60517	-1.83258	-4.60517	-4.60517	-4.60517	-4.60517	-4.60018	2.99623
13	2016	1	1	0	1	5	2	1	1	5.4	0	0.2	0	0	0.15	0	0	0.0004	10	1	1.97254	1.42475	0.722292	1.68825	-4.60517	-1.56065	-4.60517	-4.60517	-1.83258	-4.60517	-4.56595	2.30358
13	2016	0	1	1	1	5	2	0	1	5.4	0	0.2	0	0	0.15	0	0	0.0004	10	1	1.97254	1.42475	0.722292	1.68825	-4.60517	-1.56065	-4.60517	-4.60517	-1.83258	-4.60517	-4.56595	2.30358
13	2016	0	0	0	1	4	2	0	0	0	0	0.12	0	1	0	0	0	0.0004	20	1	1.97254	1.42475	0.722292	-4.60517	-4.60517	-2.04022	-4.60517	0.00995	-4.60517	-4.60517	-4.56595	2.99623
13	2016	0	1	1	1	5	2	1	1	0	0	0.12	0	1	0	0	0	0.0004	20	1	1.97254	1.42475	0.722292	-4.60517	-4.60517	-2.04022	-4.60517	0.00995	-4.60517	-4.60517	-4.56595	2.99623
13	2016	0	1	1	1	2	2	0	1	0	0	0.25	0.006	0	0	0.2	54.3333	0.0005	0	1	1.97254	1.42475	0.722292	-4.60517	-4.60517	-1.34707	-4.13517	-4.60517	-4.60517	-1.56065	-4.55638	-4.60517
13	2016	1	1	0	1	2	2	0	1	0	0	0.25	0.006	0	0	0.2	54.3333	0.0005	0	1	1.97254	1.42475	0.722292	-4.60517	-4.60517	-1.34707	-4.13517	-4.60517	-4.60517	-1.56065	-4.55638	-4.60517
13	2016	0	1	0	2	3	2	1	1	0	0	0.3	0	0	0	0	0	0.00015	0	1	1.97254	1.42475	0.722292	-4.60517	-4.60517	-1.17118	-4.60517	-4.60517	-4.60517	-4.60517	-4.59028	-4.60517
13	2016	1	1	1	2	2	2	2	2	0	0	0.3	0	0	0	0	0	0.00015	0	1	1.97254	1.42475	0.722292	-4.60517	-4.60517	-1.17118	-4.60517	-4.60517	-4.60517	-4.60517	-4.59028	-4.60517
13	2016	1	1	1	2	1	4	1	1	0	0.026	0.06	0	0	0	0	0	1.5e-05	0.5	1	1.97254	1.42475	0.722292	-4.60517	-3.32424	-2.65926	-4.60517	-4.60517	-4.60517	-4.60517	-4.60367	-0.673345
13	2016	1	1	1	2	3	4	1	1	0	0.026	0.06	0	0	0	0	0	1.5e-05	0.5	1	1.97254	1.42475	0.722292	-4.60517	-3.32424	-2.65926	-4.60517	-4.60517	-4.60517	-4.60517	-4.60367	-0.673345
13	2016	0	1	0	2	3	2	1	1	0	0	0.2	0.1	0.15	0.1	0	0	0.0006	2	1	1.97254	1.42475	0.722292	-4.60517	-4.60517	-1.56065	-2.20728	-1.83258	-2.20728	-4.60517	-4.5469	0.698135
13	2016	1	1	1	2	5	2	1	1	0	0	0.2	0.1	0.15	0.1	0	0	0.0006	2	1	1.97254	1.42475	0.722292	-4.60517	-4.60517	-1.56065	-2.20728	-1.83258	-2.20728	-4.60517	-4.5469	0.698135
13	2016	1	0	1	2	3	2	1	1	0	0	0.2	0.1	0.15	0.1	0	0	0.0006	2	1	1.97254	1.42475	0.722292	-4.60517	-4.60517	-1.56065	-2.20728	-1.83258	-2.20728	-4.60517	-4.5469	0.698135
13	2016	0	1	0	2	5	2	0	1	0	0	0.2	0.1	0.15	0.1	0	0	0.0006	2	1	1.97254	1.42475	0.722292	-4.60517	-4.60517	-1.56065	-2.20728	-1.83258	-2.20728	-4.60517	-4.5469	0.698135
13	2016	0	1	1	2	2	2	0	1	2	0	0.1	0	0	0	0	0	0.0014	0	1	1.97254	1.42475	0.722292	0.698135	-4.60517	-2.20728	-4.60517	-4.60517	-4.60517	-4.60517	-4.47414	-4.60517
13	2016	1	1	1	2	2	2	2	2	12	0	0.2	0	0	1	0.1	0	0.003	20	1	1.97254	1.42475	0.722292	2.48574	-4.60517	-1.56065	-4.60517	-4.60517	0.00995	-2.20728	-4.34281	2.99623
13	2016	1	1	0	2	3	2	2	2	12	0	0.2	0	0	1	0.1	0	0.003	20	1	1.97254	1.42475	0.722292	2.48574	-4.60517	-1.56065	-4.60517	-4.60517	0.00995	-2.20728	-4.34281	2.99623
13	2016	1	0	0	2	3	2	0	0	0	0	0.2	0	0.1	0	0	0	0.0002	10	1	1.97254	1.42475	0.722292	-4.60517	-4.60517	-1.56065	-4.60517	-2.20728	-4.60517	-4.60517	-4.58537	2.30358
13	2016	1	1	1	2	3	2	0	1	0	0	0.2	0	0.1	0	0	0	0.0002	10	1	1.97254	1.42475	0.722292	-4.60517	-4.60517	-1.56065	-4.60517	-2.20728	-4.60517	-4.60517	-4.58537	2.30358
13	2016	1	0	1	2	6	2	2	2	0	0	0.2	0	0.1	0	0	0	0.0002	10	1	1.97254	1.42475	0.722292	-4.60517	-4.60517	-1.56065	-4.60517	-2.20728	-4.60517	-4.60517	-4.58537	2.30358
13	2016	0	0	0	2	6	2	2	2	0	0	0.2	0	0.1	0	0	0	0.0002	10	1	1.97254	1.42475	0.722292	-4.60517	-4.60517	-1.56065	-4.60517	-2.20728	-4.60517	-4.60517	-4.58537	2.30358
13	2016	1	0	0	2	2	4	0	1	7.8	0	0.12	0	0	0.4	0	0	0.0002	5	1	1.97254	1.42475	0.722292	2.0554	-4.60517	-2.04022	-4.60517	-4.60517	-0.891598	-4.60517	-4.58537	1.61144
13	2016	1	1	1	2	3	2	0	1	7.8	0	0.12	0	0	0.4	0	0	0.0002	5	1	1.97254	1.42475	0.722292	2.0554	-4.60517	-2.04022	-4.60517	-4.60517	-0.891598	-4.60517	-4.58537	1.61144
13	2016	0	0	0	2	3	2	1	0	7.8	0	0.12	0	0	0.4	0	0	0.0002	5	1	1.97254	1.42475	0.722292	2.0554	-4.60517	-2.04022	-4.60517	-4.60517	-0.891598	-4.60517	-4.58537	1.61144
13	2016	0	1	0	2	4	1	2	2	7.8	0	0.12	0	0	0.4	0	0	0.0002	5	1	1.97254	1.42475	0.722292	2.0554	-4.60517	-2.04022	-4.60517	-4.60517	-0.891598	-4.60517	-4.58537	1.61144
13	2016	0	1	1	2	2	2	0	1	0	0	0.03	0	0	0	0	0	8e-05	0	1	1.97254	1.42475	0.722292	-4.60517	-4.60517	-3.21888	-4.60517	-4.60517	-4.60517	-4.60517	-4.5972	-4.60517
13	2016	1	1	0	2	3	2	1	1	0	0	0.03	0	0	0	0	0	8e-05	0	1	1.97254	1.42475	0.722292	-4.60517	-4.60517	-3.21888	-4.60517	-4.60517	-4.60517	-4.60517	-4.5972	-4.60517
13	2016	1	1	0	2	1	4	0	1	0	0.02	0.1	0.01	0.05	0.05	0	0	0.0005	5	1	1.97254	1.42475	0.722292	-4.60517	-3.50656	-2.20728	-3.91202	-2.81341	-2.81341	-4.60517	-4.55638	1.61144
13	2016	0	1	1	2	4	2	1	1	0	0.02	0.1	0.01	0.05	0.05	0	0	0.0005	5	1	1.97254	1.42475	0.722292	-4.60517	-3.50656	-2.20728	-3.91202	-2.81341	-2.81341	-4.60517	-4.55638	1.61144
13	2016	0	1	0	2	5	2	2	2	0	0.02	0.1	0.01	0.05	0.05	0	0	0.0005	5	1	1.97254	1.42475	0.722292	-4.60517	-3.50656	-2.20728	-3.91202	-2.81341	-2.81341	-4.60517	-4.55638	1.61144
13	2016	1	1	1	2	2	2	0	1	0	0	0.04	0	0	0	0	0	3e-05	0	1	1.97254	1.42475	0.722292	-4.60517	-4.60517	-2.99573	-4.60517	-4.60517	-4.60517	-4.60517	-4.60217	-4.60517
13	2016	0	1	1	2	3	2	1	0	0	0.08	0.15	0.02	0.05	0	0	0	0.0001	10	1	1.97254	1.42475	0.722292	-4.60517	-2.40795	-1.83258	-3.50656	-2.81341	-4.60517	-4.60517	-4.59522	2.30358
13	2016	1	1	1	2	3	2	1	1	0	0	0.08	0	0	0.06	0	0	0.0003	0	1	1.97254	1.42475	0.722292	-4.60517	-4.60517	-2.40795	-4.60517	-4.60517	-2.65926	-4.60517	-4.57561	-4.60517
13	2016	1	0	0	2	1	2	0	0	0	0	0.08	0	0	0.06	0	0	0.0003	0	1	1.97254	1.42475	0.722292	-4.60517	-4.60517	-2.40795	-4.60517	-4.60517	-2.65926	-4.60517	-4.57561	-4.60517
13	2016	1	1	0	2	3	2	1	1	0	0.116	0.3	0.016	0	0.03	0	0	0.001	0	1	1.97254	1.42475	0.722292	-4.60517	-2.07147	-1.17118	-3.64966	-4.60517	-3.21888	-4.60517	-4.50986	-4.60517
13	2016	1	1	1	2	2	2	0	1	0	0.116	0.3	0.016	0	0.03	0	0	0.001	0	1	1.97254	1.42475	0.722292	-4.60517	-2.07147	-1.17118	-3.64966	-4.60517	-3.21888	-4.60517	-4.50986	-4.60517
13	2016	0	0	1	2	1	2	1	0	0	0.116	0.3	0.016	0	0.03	0	0	0.001	0	1	1.97254	1.42475	0.722292	-4.60517	-2.07147	-1.17118	-3.64966	-4.60517	-3.21888	-4.60517	-4.50986	-4.60517
13	2016	1	1	0	2	3	2	3	1	0	0.116	0.3	0.016	0	0.03	0	0	0.001	0	1	1.97254	1.42475	0.722292	-4.60517	-2.07147	-1.17118	-3.64966	-4.60517	-3.21888	-4.60517	-4.50986	-4.60517
13	2016	0	0	0	2	2	2	0	1	0	0	0.1	0.01	0	0	0	0	2e-05	0	1	1.97254	1.42475	0.722292	-4.60517	-4.60517	-2.20728	-3.91202	-4.60517	-4.60517	-4.60517	-4.60317	-4.60517
13	2016	0	1	1	2	2	2	0	1	0	0	0.1	0.01	0	0	0	0	2e-05	0	1	1.97254	1.42475	0.722292	-4.60517	-4.60517	-2.20728	-3.91202	-4.60517	-4.60517	-4.60517	-4.60317	-4.60517
13	2016	0	1	0	2	4	1	2	2	0	0	0.1	0.01	0	0	0	0	2e-05	0	1	1.97254	1.42475	0.722292	-4.60517	-4.60517	-2.20728	-3.91202	-4.60517	-4.60517	-4.60517	-4.60317	-4.60517
13	2016	0	0	1	2	2	2	0	0	0	0.0927	0.18	0	0	0	0	0	0.0001	0	1	1.97254	1.42475	0.722292	-4.60517	-2.27594	-1.66073	-4.60517	-4.60517	-4.60517	-4.60517	-4.59522	-4.60517
13	2016	1	0	0	2	2	2	0	0	0	0.0927	0.18	0	0	0	0	0	0.0001	0	1	1.97254	1.42475	0.722292	-4.60517	-2.27594	-1.66073	-4.60517	-4.60517	-4.60517	-4.60517	-4.59522	-4.60517
13	2016	1	1	0	2	4	2	2	2	0	0.0927	0.18	0	0	0	0	0	0.0001	0	1	1.97254	1.42475	0.722292	-4.60517	-2.27594	-1.66073	-4.60517	-4.60517	-4.60517	-4.60517	-4.59522	-4.60517
13	2016	1	1	1	2	3	2	1	1	0	0	0.03	0	0	0	0	23.3333	0	0	1	1.97254	1.42475	0.722292	-4.60517	-4.60517	-3.21888	-4.60517	-4.60517	-4.60517	-4.60517	-4.60517	-4.60517
13	2016	1	0	0	2	1	2	0	0	0	0	0.03	0	0	0	0	23.3333	0	0	1	1.97254	1.42475	0.722292	-4.60517	-4.60517	-3.21888	-4.60517	-4.60517	-4.60517	-4.60517	-4.60517	-4.60517
13	2016	0	1	1	2	4	2	0	1	2	0	0.05	0	0	0	0	0	0.0003	8	1	1.97254	1.42475	0.722292	0.698135	-4.60517	-2.81341	-4.60517	-4.60517	-4.60517	-4.60517	-4.57561	2.08069
13	2016	1	1	1	2	3	2	0	1	0	0.031	0.1	0	0	0.03	0.05	150	0.0008	10	1	1.97254	1.42475	0.722292	-4.60517	-3.19418	-2.20728	-4.60517	-4.60517	-3.21888	-2.81341	-4.52821	2.30358
13	2016	1	1	0	2	3	2	0	1	0	0.031	0.1	0	0	0.03	0.05	150	0.0008	10	1	1.97254	1.42475	0.722292	-4.60517	-3.19418	-2.20728	-4.60517	-4.60517	-3.21888	-2.81341	-4.52821	2.30358
13	2016	0	1	0	2	4	2	1	1	0	0	0.06	0	0	0	0	0	2e-06	0	1	1.97254	1.42475	0.722292	-4.60517	-4.60517	-2.65926	-4.60517	-4.60517	-4.60517	-4.60517	-4.60497	-4.60517
13	2016	1	0	1	2	4	2	0	1	0	0	0.06	0	0	0	0	0	2e-06	0	1	1.97254	1.42475	0.722292	-4.60517	-4.60517	-2.65926	-4.60517	-4.60517	-4.60517	-4.60517	-4.60497	-4.60517
13	2016	1	1	0	1	3	4	1	1	4.09	0	0.2	0	0	0	0	0	0.0001	3	1	1.97254	1.42475	0.722292	1.41099	-4.60517	-1.56065	-4.60517	-4.60517	-4.60517	-4.60517	-4.59522	1.10194
13	2016	1	1	0	1	4	2	1	1	4.09	0	0.2	0	0	0	0	0	0.0001	3	1	1.97254	1.42475	0.722292	1.41099	-4.60517	-1.56065	-4.60517	-4.60517	-4.60517	-4.60517	-4.59522	1.10194
13	2016	1	0	1	1	2	2	0	0	3.6	0	0.3	0	0	0	0	0	4e-05	0	1	1.97254	1.42475	0.722292	1.28371	-4.60517	-1.17118	-4.60517	-4.60517	-4.60517	-4.60517	-4.60118	-4.60517
13	2016	1	1	1	1	4	2	1	1	3.6	0	0.3	0	0	0	0	0	4e-05	0	1	1.97254	1.42475	0.722292	1.28371	-4.60517	-1.17118	-4.60517	-4.60517	-4.60517	-4.60517	-4.60118	-4.60517
13	2016	1	1	0	1	3	2	1	1	3.6	0	0.3	0	0	0	0	0	4e-05	0	1	1.97254	1.42475	0.722292	1.28371	-4.60517	-1.17118	-4.60517	-4.60517	-4.60517	-4.60517	-4.60118	-4.60517
13	2016	0	0	0	1	1	2	1	1	3.6	0	0.3	0	0	0	0	0	4e-05	0	1	1.97254	1.42475	0.722292	1.28371	-4.60517	-1.17118	-4.60517	-4.60517	-4.60517	-4.60517	-4.60118	-4.60517
13	2016	1	1	0	1	3	2	1	1	3.6	0	0.3	0	0	0	0	0	4e-05	0	1	1.97254	1.42475	0.722292	1.28371	-4.60517	-1.17118	-4.60517	-4.60517	-4.60517	-4.60517	-4.60118	-4.60517
13	2016	1	1	1	1	4	2	2	2	3.6	0	0.3	0	0	0	0	0	4e-05	0	1	1.97254	1.42475	0.722292	1.28371	-4.60517	-1.17118	-4.60517	-4.60517	-4.60517	-4.60517	-4.60118	-4.60517
13	2016	1	0	0	1	4	2	1	0	0	0	0.25	0.014	0.26	0	0.6	0	0.0001	20	1	1.97254	1.42475	0.722292	-4.60517	-4.60517	-1.34707	-3.7297	-1.30933	-4.60517	-0.494296	-4.59522	2.99623
13	2016	1	0	0	1	3	4	1	1	0	0	0.05	0	0	0	0.4	0	0.0001	2	1	1.97254	1.42475	0.722292	-4.60517	-4.60517	-2.81341	-4.60517	-4.60517	-4.60517	-0.891598	-4.59522	0.698135
13	2016	1	1	0	1	3	2	2	2	6	0	0.2	0	0	0	0	0	0.0001	10	1	1.97254	1.42475	0.722292	1.79343	-4.60517	-1.56065	-4.60517	-4.60517	-4.60517	-4.60517	-4.59522	2.30358
13	2016	1	1	1	1	5	2	2	2	6	0	0.2	0	0	0	0	0	0.0001	10	1	1.97254	1.42475	0.722292	1.79343	-4.60517	-1.56065	-4.60517	-4.60517	-4.60517	-4.60517	-4.59522	2.30358
13	2016	1	1	1	1	4	1	2	2	6	0	0.2	0	0	0	0	0	0.0001	10	1	1.97254	1.42475	0.722292	1.79343	-4.60517	-1.56065	-4.60517	-4.60517	-4.60517	-4.60517	-4.59522	2.30358
13	2016	1	1	0	2	3	2	0	1	0	0.03	0.3	0	0.08	0.2	0.3	0	0.002	12	1	1.97254	1.42475	0.722292	-4.60517	-3.21888	-1.17118	-4.60517	-2.40795	-1.56065	-1.17118	-4.42285	2.48574
13	2016	1	1	1	2	3	2	1	1	0	0.03	0.3	0	0.08	0.2	0.3	0	0.002	12	1	1.97254	1.42475	0.722292	-4.60517	-3.21888	-1.17118	-4.60517	-2.40795	-1.56065	-1.17118	-4.42285	2.48574
13	2016	1	1	1	2	3	2	3	1	0	0.03	0.3	0	0.08	0.2	0.3	0	0.002	12	1	1.97254	1.42475	0.722292	-4.60517	-3.21888	-1.17118	-4.60517	-2.40795	-1.56065	-1.17118	-4.42285	2.48574
13	2016	1	1	0	2	4	2	1	1	0	0.03	0.3	0	0.08	0.2	0.3	0	0.002	12	1	1.97254	1.42475	0.722292	-4.60517	-3.21888	-1.17118	-4.60517	-2.40795	-1.56065	-1.17118	-4.42285	2.48574
13	2016	1	0	0	1	4	2	0	0	0	0	0.2	0	0	0	0	0	0.0001	0	1	1.97254	1.42475	0.722292	-4.60517	-4.60517	-1.56065	-4.60517	-4.60517	-4.60517	-4.60517	-4.59522	-4.60517
13	2016	0	0	1	1	3	2	1	0	0	0	0.2	0	0	0	0	0	0.0001	0	1	1.97254	1.42475	0.722292	-4.60517	-4.60517	-1.56065	-4.60517	-4.60517	-4.60517	-4.60517	-4.59522	-4.60517
13	2016	1	1	1	1	4	1	1	1	0	0	0.2	0	0	0	0	0	0.0001	0	1	1.97254	1.42475	0.722292	-4.60517	-4.60517	-1.56065	-4.60517	-4.60517	-4.60517	-4.60517	-4.59522	-4.60517
13	2016	0	1	0	1	3	4	1	1	3	0	0.2	0	0.2	0	0.07	0	0.0004	6	1	1.97254	1.42475	0.722292	1.10194	-4.60517	-1.56065	-4.60517	-1.56065	-4.60517	-2.52573	-4.56595	1.79343
13	2016	0	1	0	1	4	4	0	1	3	0	0.2	0	0.2	0	0.07	0	0.0004	6	1	1.97254	1.42475	0.722292	1.10194	-4.60517	-1.56065	-4.60517	-1.56065	-4.60517	-2.52573	-4.56595	1.79343
13	2016	0	1	0	1	3	2	0	1	0	0	0.16	0.05	0.15	0	0	0	3e-05	2	1	1.97254	1.42475	0.722292	-4.60517	-4.60517	-1.77196	-2.81341	-1.83258	-4.60517	-4.60517	-4.60217	0.698135
13	2016	1	1	1	1	5	2	1	1	0	0	0.16	0.05	0.15	0	0	0	3e-05	2	1	1.97254	1.42475	0.722292	-4.60517	-4.60517	-1.77196	-2.81341	-1.83258	-4.60517	-4.60517	-4.60217	0.698135
13	2016	1	1	1	1	4	1	2	2	0	0	0.16	0.05	0.15	0	0	0	3e-05	2	1	1.97254	1.42475	0.722292	-4.60517	-4.60517	-1.77196	-2.81341	-1.83258	-4.60517	-4.60517	-4.60217	0.698135
13	2016	1	0	0	1	3	2	1	0	0	0	0.3	0.02	0	0	0.3	0	0.0001	3	1	1.97254	1.42475	0.722292	-4.60517	-4.60517	-1.17118	-3.50656	-4.60517	-4.60517	-1.17118	-4.59522	1.10194
13	2016	1	1	1	1	4	2	1	1	0	0	0.3	0.02	0	0	0.3	0	0.0001	3	1	1.97254	1.42475	0.722292	-4.60517	-4.60517	-1.17118	-3.50656	-4.60517	-4.60517	-1.17118	-4.59522	1.10194
13	2016	1	0	0	1	4	2	0	0	0	0	0.1	0.02	0	0	0	0	0.0002	2	1	1.97254	1.42475	0.722292	-4.60517	-4.60517	-2.20728	-3.50656	-4.60517	-4.60517	-4.60517	-4.58537	0.698135
13	2016	1	1	1	1	5	2	2	2	0	0	0.1	0.02	0	0	0	0	0.0002	2	1	1.97254	1.42475	0.722292	-4.60517	-4.60517	-2.20728	-3.50656	-4.60517	-4.60517	-4.60517	-4.58537	0.698135
13	2016	1	1	1	1	5	1	1	1	5.6	0	0.15	0.1	0	0	0.3	0	4e-05	10	1	1.97254	1.42475	0.722292	1.72455	-4.60517	-1.83258	-2.20728	-4.60517	-4.60517	-1.17118	-4.60118	2.30358
13	2016	0	1	1	1	5	2	0	0	5.6	0	0.15	0.1	0	0	0.3	0	4e-05	10	1	1.97254	1.42475	0.722292	1.72455	-4.60517	-1.83258	-2.20728	-4.60517	-4.60517	-1.17118	-4.60118	2.30358
13	2016	1	1	0	1	4	2	1	1	5.6	0	0.15	0.1	0	0	0.3	0	4e-05	10	1	1.97254	1.42475	0.722292	1.72455	-4.60517	-1.83258	-2.20728	-4.60517	-4.60517	-1.17118	-4.60118	2.30358
13	2016	1	0	0	1	1	2	1	1	4	0	0.26	0.011	0	0	0	0	0.0001	0	1	1.97254	1.42475	0.722292	1.38879	-4.60517	-1.30933	-3.86323	-4.60517	-4.60517	-4.60517	-4.59522	-4.60517
13	2016	1	1	1	1	4	2	1	1	4	0	0.26	0.011	0	0	0	0	0.0001	0	1	1.97254	1.42475	0.722292	1.38879	-4.60517	-1.30933	-3.86323	-4.60517	-4.60517	-4.60517	-4.59522	-4.60517
13	2016	0	0	1	1	1	2	0	1	4	0	0.26	0.011	0	0	0	0	0.0001	0	1	1.97254	1.42475	0.722292	1.38879	-4.60517	-1.30933	-3.86323	-4.60517	-4.60517	-4.60517	-4.59522	-4.60517
13	2016	1	1	0	1	5	2	1	1	4	0	0.26	0.011	0	0	0	0	0.0001	0	1	1.97254	1.42475	0.722292	1.38879	-4.60517	-1.30933	-3.86323	-4.60517	-4.60517	-4.60517	-4.59522	-4.60517
13	2016	1	1	0	2	1	4	1	0	0	0	0.02	0	0	0	0	0	0	0	1	1.97254	1.42475	0.722292	-4.60517	-4.60517	-3.50656	-4.60517	-4.60517	-4.60517	-4.60517	-4.60517	-4.60517
13	2016	0	1	1	2	5	2	0	0	0	0.03	0.18	0	0	0	0	0	5e-05	8	1	1.97254	1.42475	0.722292	-4.60517	-3.21888	-1.66073	-4.60517	-4.60517	-4.60517	-4.60517	-4.60018	2.08069
13	2016	1	1	1	2	4	1	2	2	0	0.03	0.18	0	0	0	0	0	5e-05	8	1	1.97254	1.42475	0.722292	-4.60517	-3.21888	-1.66073	-4.60517	-4.60517	-4.60517	-4.60517	-4.60018	2.08069
13	2016	1	1	0	2	5	1	1	1	0	0.03	0.18	0	0	0	0	0	5e-05	8	1	1.97254	1.42475	0.722292	-4.60517	-3.21888	-1.66073	-4.60517	-4.60517	-4.60517	-4.60517	-4.60018	2.08069
13	2016	1	1	0	2	3	2	1	1	0	0.03	0.18	0	0	0	0	0	5e-05	8	1	1.97254	1.42475	0.722292	-4.60517	-3.21888	-1.66073	-4.60517	-4.60517	-4.60517	-4.60517	-4.60018	2.08069
13	2016	1	1	1	2	3	2	0	1	9.96	0.02	0.15	0.1	0	0	0	0	0.0002	0	1	1.97254	1.42475	0.722292	2.29958	-3.50656	-1.83258	-2.20728	-4.60517	-4.60517	-4.60517	-4.58537	-4.60517
13	2016	1	1	1	2	5	2	1	1	9.96	0.02	0.15	0.1	0	0	0	0	0.0002	0	1	1.97254	1.42475	0.722292	2.29958	-3.50656	-1.83258	-2.20728	-4.60517	-4.60517	-4.60517	-4.58537	-4.60517
13	2016	0	1	0	2	2	2	3	1	9.96	0.02	0.15	0.1	0	0	0	0	0.0002	0	1	1.97254	1.42475	0.722292	2.29958	-3.50656	-1.83258	-2.20728	-4.60517	-4.60517	-4.60517	-4.58537	-4.60517
13	2016	1	1	0	2	4	2	1	1	9.96	0.02	0.15	0.1	0	0	0	0	0.0002	0	1	1.97254	1.42475	0.722292	2.29958	-3.50656	-1.83258	-2.20728	-4.60517	-4.60517	-4.60517	-4.58537	-4.60517
13	2016	1	1	0	2	3	2	0	1	9.96	0.02	0.15	0.1	0	0	0	0	0.0002	0	1	1.97254	1.42475	0.722292	2.29958	-3.50656	-1.83258	-2.20728	-4.60517	-4.60517	-4.60517	-4.58537	-4.60517
13	2016	1	1	1	2	4	2	1	0	6.72	0	0.3	0	0	0	0	0	0	0	1	1.97254	1.42475	0.722292	1.90657	-4.60517	-1.17118	-4.60517	-4.60517	-4.60517	-4.60517	-4.60517	-4.60517
13	2016	0	0	0	2	2	2	2	2	6.72	0	0.3	0	0	0	0	0	0	0	1	1.97254	1.42475	0.722292	1.90657	-4.60517	-1.17118	-4.60517	-4.60517	-4.60517	-4.60517	-4.60517	-4.60517
13	2016	1	1	0	2	4	1	1	1	6.72	0	0.3	0	0	0	0	0	0	0	1	1.97254	1.42475	0.722292	1.90657	-4.60517	-1.17118	-4.60517	-4.60517	-4.60517	-4.60517	-4.60517	-4.60517
13	2016	1	1	0	2	4	2	0	1	6.72	0	0.3	0	0	0	0	0	0	0	1	1.97254	1.42475	0.722292	1.90657	-4.60517	-1.17118	-4.60517	-4.60517	-4.60517	-4.60517	-4.60517	-4.60517
13	2016	1	1	0	2	3	2	1	1	6.72	0	0.3	0	0	0	0	0	0	0	1	1.97254	1.42475	0.722292	1.90657	-4.60517	-1.17118	-4.60517	-4.60517	-4.60517	-4.60517	-4.60517	-4.60517
13	2016	1	1	0	2	1	2	2	2	0	0	0.2	0	0	0.6	0	0	0.0003	0	1	1.97254	1.42475	0.722292	-4.60517	-4.60517	-1.56065	-4.60517	-4.60517	-0.494296	-4.60517	-4.57561	-4.60517
13	2016	1	1	1	2	4	1	2	2	0	0	0.2	0	0	0.6	0	0	0.0003	0	1	1.97254	1.42475	0.722292	-4.60517	-4.60517	-1.56065	-4.60517	-4.60517	-0.494296	-4.60517	-4.57561	-4.60517
13	2016	0	1	1	2	4	2	2	2	0	0	0.2	0	0	0.6	0	0	0.0003	0	1	1.97254	1.42475	0.722292	-4.60517	-4.60517	-1.56065	-4.60517	-4.60517	-0.494296	-4.60517	-4.57561	-4.60517
13	2016	1	1	0	2	1	2	0	0	10.2	0	0.3	0	0.045	0	0	0	0.0001	0	1	1.97254	1.42475	0.722292	2.32337	-4.60517	-1.17118	-4.60517	-2.90042	-4.60517	-4.60517	-4.59522	-4.60517
13	2016	0	1	1	2	2	2	2	2	10.2	0	0.3	0	0.045	0	0	0	0.0001	0	1	1.97254	1.42475	0.722292	2.32337	-4.60517	-1.17118	-4.60517	-2.90042	-4.60517	-4.60517	-4.59522	-4.60517
13	2016	0	1	1	2	3	2	0	1	10.2	0	0.3	0	0.045	0	0	0	0.0001	0	1	1.97254	1.42475	0.722292	2.32337	-4.60517	-1.17118	-4.60517	-2.90042	-4.60517	-4.60517	-4.59522	-4.60517
13	2016	1	1	0	2	3	2	1	1	10.2	0	0.3	0	0.045	0	0	0	0.0001	0	1	1.97254	1.42475	0.722292	2.32337	-4.60517	-1.17118	-4.60517	-2.90042	-4.60517	-4.60517	-4.59522	-4.60517
13	2016	0	1	1	2	3	2	0	1	0.9	0.01	0.6	0.03	1	0	0	0	0.002	0	1	1.97254	1.42475	0.722292	-0.094311	-3.91202	-0.494296	-3.21888	0.00995	-4.60517	-4.60517	-4.42285	-4.60517
13	2016	1	1	1	2	4	2	1	1	0.9	0.01	0.6	0.03	1	0	0	0	0.002	0	1	1.97254	1.42475	0.722292	-0.094311	-3.91202	-0.494296	-3.21888	0.00995	-4.60517	-4.60517	-4.42285	-4.60517
13	2016	1	1	1	2	4	2	1	1	0.9	0.01	0.6	0.03	1	0	0	0	0.002	0	1	1.97254	1.42475	0.722292	-0.094311	-3.91202	-0.494296	-3.21888	0.00995	-4.60517	-4.60517	-4.42285	-4.60517
13	2016	0	1	0	2	4	2	0	0	0.9	0.01	0.6	0.03	1	0	0	0	0.002	0	1	1.97254	1.42475	0.722292	-0.094311	-3.91202	-0.494296	-3.21888	0.00995	-4.60517	-4.60517	-4.42285	-4.60517
13	2016	1	1	0	2	1	2	0	1	0.9	0.01	0.6	0.03	1	0	0	0	0.002	0	1	1.97254	1.42475	0.722292	-0.094311	-3.91202	-0.494296	-3.21888	0.00995	-4.60517	-4.60517	-4.42285	-4.60517
13	2016	1	1	0	2	3	2	3	1	0.9	0.01	0.6	0.03	1	0	0	0	0.002	0	1	1.97254	1.42475	0.722292	-0.094311	-3.91202	-0.494296	-3.21888	0.00995	-4.60517	-4.60517	-4.42285	-4.60517
13	2016	0	1	0	2	3	2	2	2	0.9	0.01	0.6	0.03	1	0	0	0	0.002	0	1	1.97254	1.42475	0.722292	-0.094311	-3.91202	-0.494296	-3.21888	0.00995	-4.60517	-4.60517	-4.42285	-4.60517
13	2016	1	0	0	2	1	2	0	0	0	0	0.1	0	0	0	0	0	0	1	1	1.97254	1.42475	0.722292	-4.60517	-4.60517	-2.20728	-4.60517	-4.60517	-4.60517	-4.60517	-4.60517	0.00995
13	2016	1	1	1	2	1	2	2	2	0	0	0.1	0	0	0	0	0	0	1	1	1.97254	1.42475	0.722292	-4.60517	-4.60517	-2.20728	-4.60517	-4.60517	-4.60517	-4.60517	-4.60517	0.00995
13	2016	1	0	0	1	5	2	0	1	7	0	0.2	0	0.06	0	0	0	0.0001	7	1	1.97254	1.42475	0.722292	1.94734	-4.60517	-1.56065	-4.60517	-2.65926	-4.60517	-4.60517	-4.59522	1.94734
13	2016	0	1	1	2	2	2	0	0	0	0	0.2	0.01	0.01	0	0	0	0	0	1	1.97254	1.42475	0.722292	-4.60517	-4.60517	-1.56065	-3.91202	-3.91202	-4.60517	-4.60517	-4.60517	-4.60517
13	2016	1	1	0	2	3	2	0	1	0	0	0.2	0.01	0.01	0	0	0	0	0	1	1.97254	1.42475	0.722292	-4.60517	-4.60517	-1.56065	-3.91202	-3.91202	-4.60517	-4.60517	-4.60517	-4.60517
13	2016	0	0	0	2	4	2	0	0	0	0	0.3	0.01	0	0	0	0	0.0001	10	1	1.97254	1.42475	0.722292	-4.60517	-4.60517	-1.17118	-3.91202	-4.60517	-4.60517	-4.60517	-4.59522	2.30358
13	2016	1	0	1	2	3	2	0	0	0	0	0.3	0.01	0	0	0	0	0.0001	10	1	1.97254	1.42475	0.722292	-4.60517	-4.60517	-1.17118	-3.91202	-4.60517	-4.60517	-4.60517	-4.59522	2.30358
13	2016	0	1	1	2	3	2	0	1	0	0.01	0.25	0	0	0.16	0	0	0.0002	10	1	1.97254	1.42475	0.722292	-4.60517	-3.91202	-1.34707	-4.60517	-4.60517	-1.77196	-4.60517	-4.58537	2.30358
13	2016	1	1	0	2	5	1	1	1	0	0.01	0.25	0	0	0.16	0	0	0.0002	10	1	1.97254	1.42475	0.722292	-4.60517	-3.91202	-1.34707	-4.60517	-4.60517	-1.77196	-4.60517	-4.58537	2.30358
13	2016	1	1	0	2	3	2	0	1	0	0.01	0.25	0	0	0.16	0	0	0.0002	10	1	1.97254	1.42475	0.722292	-4.60517	-3.91202	-1.34707	-4.60517	-4.60517	-1.77196	-4.60517	-4.58537	2.30358
13	2016	0	1	1	2	4	2	2	2	0	0.1	0.2	0	0	0	0	25	0.0005	0	1	1.97254	1.42475	0.722292	-4.60517	-2.20728	-1.56065	-4.60517	-4.60517	-4.60517	-4.60517	-4.55638	-4.60517
13	2016	1	0	0	2	3	2	0	1	1.2	0	0.1	0.1	0.6	1	0	0	0.0002	10	1	1.97254	1.42475	0.722292	0.19062	-4.60517	-2.20728	-2.20728	-0.494296	0.00995	-4.60517	-4.58537	2.30358
13	2016	0	1	1	2	3	2	0	1	1.2	0	0.1	0.1	0.6	1	0	0	0.0002	10	1	1.97254	1.42475	0.722292	0.19062	-4.60517	-2.20728	-2.20728	-0.494296	0.00995	-4.60517	-4.58537	2.30358
13	2016	1	0	1	2	2	2	0	0	5	0.008	0.2	0	0	0	0	0	0.0002	0	1	1.97254	1.42475	0.722292	1.61144	-4.01738	-1.56065	-4.60517	-4.60517	-4.60517	-4.60517	-4.58537	-4.60517
13	2016	1	1	0	2	2	2	0	0	5	0.008	0.2	0	0	0	0	0	0.0002	0	1	1.97254	1.42475	0.722292	1.61144	-4.01738	-1.56065	-4.60517	-4.60517	-4.60517	-4.60517	-4.58537	-4.60517
13	2016	1	1	1	2	3	2	0	1	5	0.008	0.2	0	0	0	0	0	0.0002	0	1	1.97254	1.42475	0.722292	1.61144	-4.01738	-1.56065	-4.60517	-4.60517	-4.60517	-4.60517	-4.58537	-4.60517
13	2016	1	0	1	2	3	2	1	1	0	0	0.1	0.01	0	0	1	0	0.0001	50	1	1.97254	1.42475	0.722292	-4.60517	-4.60517	-2.20728	-3.91202	-4.60517	-4.60517	0.00995	-4.59522	3.91222
13	2016	0	1	0	2	1	2	0	1	0	0	0.1	0.01	0	0	1	0	0.0001	50	1	1.97254	1.42475	0.722292	-4.60517	-4.60517	-2.20728	-3.91202	-4.60517	-4.60517	0.00995	-4.59522	3.91222
13	2016	1	1	0	2	5	2	1	1	0	0	0.1	0.01	0	0	1	0	0.0001	50	1	1.97254	1.42475	0.722292	-4.60517	-4.60517	-2.20728	-3.91202	-4.60517	-4.60517	0.00995	-4.59522	3.91222
13	2016	1	0	1	2	5	2	0	1	0	0	0.1	0.01	0	0	1	0	0.0001	50	1	1.97254	1.42475	0.722292	-4.60517	-4.60517	-2.20728	-3.91202	-4.60517	-4.60517	0.00995	-4.59522	3.91222
13	2016	1	1	0	2	3	2	0	1	0	0.8	0.1	0.03	0	0	0.02	0	0.0003	20	1	1.97254	1.42475	0.722292	-4.60517	-0.210721	-2.20728	-3.21888	-4.60517	-4.60517	-3.50656	-4.57561	2.99623
13	2016	0	1	1	2	3	2	0	1	0	0.8	0.1	0.03	0	0	0.02	0	0.0003	20	1	1.97254	1.42475	0.722292	-4.60517	-0.210721	-2.20728	-3.21888	-4.60517	-4.60517	-3.50656	-4.57561	2.99623
13	2016	1	1	0	2	1	2	0	1	0	0	0.2	0	0	0.2	0	0	0.0004	3	1	1.97254	1.42475	0.722292	-4.60517	-4.60517	-1.56065	-4.60517	-4.60517	-1.56065	-4.60517	-4.56595	1.10194
13	2016	1	1	1	2	2	2	0	1	0	0	0.2	0	0	0.2	0	0	0.0004	3	1	1.97254	1.42475	0.722292	-4.60517	-4.60517	-1.56065	-4.60517	-4.60517	-1.56065	-4.60517	-4.56595	1.10194
13	2016	0	1	1	2	3	2	0	1	0	0	0.2	0	0	0.2	0	0	0.0004	3	1	1.97254	1.42475	0.722292	-4.60517	-4.60517	-1.56065	-4.60517	-4.60517	-1.56065	-4.60517	-4.56595	1.10194
13	2016	1	1	1	2	5	1	1	1	0	0	0.2	0	0	0.2	0	0	0.0004	3	1	1.97254	1.42475	0.722292	-4.60517	-4.60517	-1.56065	-4.60517	-4.60517	-1.56065	-4.60517	-4.56595	1.10194
13	2016	0	1	0	2	4	2	1	1	0	0	0.2	0	0	0.2	0	0	0.0004	3	1	1.97254	1.42475	0.722292	-4.60517	-4.60517	-1.56065	-4.60517	-4.60517	-1.56065	-4.60517	-4.56595	1.10194
13	2016	1	0	0	2	4	2	1	1	10	0	0.2	0.01	0.4	0.3	0	0	0.0003	15	1	1.97254	1.42475	0.722292	2.30358	-4.60517	-1.56065	-3.91202	-0.891598	-1.17118	-4.60517	-4.57561	2.70872
13	2016	0	1	1	2	2	2	0	1	10	0	0.2	0.01	0.4	0.3	0	0	0.0003	15	1	1.97254	1.42475	0.722292	2.30358	-4.60517	-1.56065	-3.91202	-0.891598	-1.17118	-4.60517	-4.57561	2.70872
13	2016	1	0	0	2	5	2	1	0	10	0	0.2	0.01	0.4	0.3	0	0	0.0003	15	1	1.97254	1.42475	0.722292	2.30358	-4.60517	-1.56065	-3.91202	-0.891598	-1.17118	-4.60517	-4.57561	2.70872
13	2016	1	1	0	2	5	2	2	2	10	0	0.2	0.01	0.4	0.3	0	0	0.0003	15	1	1.97254	1.42475	0.722292	2.30358	-4.60517	-1.56065	-3.91202	-0.891598	-1.17118	-4.60517	-4.57561	2.70872
13	2016	0	0	1	2	5	2	0	0	10	0	0.2	0.01	0.4	0.3	0	0	0.0003	15	1	1.97254	1.42475	0.722292	2.30358	-4.60517	-1.56065	-3.91202	-0.891598	-1.17118	-4.60517	-4.57561	2.70872
13	2016	0	1	1	2	5	2	2	2	10	0	0.2	0.01	0.4	0.3	0	0	0.0003	15	1	1.97254	1.42475	0.722292	2.30358	-4.60517	-1.56065	-3.91202	-0.891598	-1.17118	-4.60517	-4.57561	2.70872
13	2016	1	1	1	2	2	4	2	2	0	0	0.03	0	0	0	0	0	0.0002	8	1	1.97254	1.42475	0.722292	-4.60517	-4.60517	-3.21888	-4.60517	-4.60517	-4.60517	-4.60517	-4.58537	2.08069
13	2016	0	1	1	2	4	2	0	1	0	0	0.1	0	0.15	0	0	0	0.0001	0	1	1.97254	1.42475	0.722292	-4.60517	-4.60517	-2.20728	-4.60517	-1.83258	-4.60517	-4.60517	-4.59522	-4.60517
13	2016	1	1	0	2	4	2	0	1	0	0	0.1	0	0.15	0	0	0	0.0001	0	1	1.97254	1.42475	0.722292	-4.60517	-4.60517	-2.20728	-4.60517	-1.83258	-4.60517	-4.60517	-4.59522	-4.60517
13	2016	0	0	0	2	1	4	0	1	4	0	0.1	0.01	0	0	0	0	0.0002	0	1	1.97254	1.42475	0.722292	1.38879	-4.60517	-2.20728	-3.91202	-4.60517	-4.60517	-4.60517	-4.58537	-4.60517
13	2016	1	1	1	2	4	2	2	2	4	0	0.1	0.01	0	0	0	0	0.0002	0	1	1.97254	1.42475	0.722292	1.38879	-4.60517	-2.20728	-3.91202	-4.60517	-4.60517	-4.60517	-4.58537	-4.60517
13	2016	0	1	0	2	4	1	2	2	4	0	0.1	0.01	0	0	0	0	0.0002	0	1	1.97254	1.42475	0.722292	1.38879	-4.60517	-2.20728	-3.91202	-4.60517	-4.60517	-4.60517	-4.58537	-4.60517
13	2016	0	1	0	2	4	2	0	1	4	0	0.1	0.01	0	0	0	0	0.0002	0	1	1.97254	1.42475	0.722292	1.38879	-4.60517	-2.20728	-3.91202	-4.60517	-4.60517	-4.60517	-4.58537	-4.60517
13	2016	1	1	0	2	1	2	0	0	0	0.003	0.2	0.05	0	0	0.05	0	0.0001	0	1	1.97254	1.42475	0.722292	-4.60517	-4.34281	-1.56065	-2.81341	-4.60517	-4.60517	-2.81341	-4.59522	-4.60517
13	2016	0	1	1	2	5	2	1	1	0	0.003	0.2	0.05	0	0	0.05	0	0.0001	0	1	1.97254	1.42475	0.722292	-4.60517	-4.34281	-1.56065	-2.81341	-4.60517	-4.60517	-2.81341	-4.59522	-4.60517
13	2016	1	1	0	2	3	2	1	1	0	0	0.1	0.004	0	0	0.7	0	0.0008	5	1	1.97254	1.42475	0.722292	-4.60517	-4.60517	-2.20728	-4.2687	-4.60517	-4.60517	-0.34249	-4.52821	1.61144
13	2016	1	1	1	2	5	2	1	1	0	0	0.1	0.004	0	0	0.7	0	0.0008	5	1	1.97254	1.42475	0.722292	-4.60517	-4.60517	-2.20728	-4.2687	-4.60517	-4.60517	-0.34249	-4.52821	1.61144
13	2016	1	1	1	2	3	2	1	1	0	0	0.1	0.004	0	0	0.7	0	0.0008	5	1	1.97254	1.42475	0.722292	-4.60517	-4.60517	-2.20728	-4.2687	-4.60517	-4.60517	-0.34249	-4.52821	1.61144
13	2016	1	1	0	2	5	2	2	2	0	0	0.1	0.004	0	0	0.7	0	0.0008	5	1	1.97254	1.42475	0.722292	-4.60517	-4.60517	-2.20728	-4.2687	-4.60517	-4.60517	-0.34249	-4.52821	1.61144
13	2016	1	0	1	1	3	2	0	0	0	0	0.3	0.018	0	0	0.1	0	0.0002	8	1	1.97254	1.42475	0.722292	-4.60517	-4.60517	-1.17118	-3.57555	-4.60517	-4.60517	-2.20728	-4.58537	2.08069
13	2016	1	1	0	1	1	2	0	1	0	0	0.3	0.018	0	0	0.1	0	0.0002	8	1	1.97254	1.42475	0.722292	-4.60517	-4.60517	-1.17118	-3.57555	-4.60517	-4.60517	-2.20728	-4.58537	2.08069
13	2016	0	1	1	1	5	2	0	1	9.6	0	0.25	0	0	0	0	0	0.0025	0	1	1.97254	1.42475	0.722292	2.2628	-4.60517	-1.34707	-4.60517	-4.60517	-4.60517	-4.60517	-4.38203	-4.60517
13	2016	1	1	1	1	3	2	1	1	9.6	0	0.25	0	0	0	0	0	0.0025	0	1	1.97254	1.42475	0.722292	2.2628	-4.60517	-1.34707	-4.60517	-4.60517	-4.60517	-4.60517	-4.38203	-4.60517
13	2016	0	0	0	1	3	2	0	1	9.6	0	0.25	0	0	0	0	0	0.0025	0	1	1.97254	1.42475	0.722292	2.2628	-4.60517	-1.34707	-4.60517	-4.60517	-4.60517	-4.60517	-4.38203	-4.60517
13	2016	1	1	0	1	5	2	3	1	9.6	0	0.25	0	0	0	0	0	0.0025	0	1	1.97254	1.42475	0.722292	2.2628	-4.60517	-1.34707	-4.60517	-4.60517	-4.60517	-4.60517	-4.38203	-4.60517
13	2016	1	1	1	1	3	2	1	1	0	0	0.27	0.018	0	0	0	0	0	6	1	1.97254	1.42475	0.722292	-4.60517	-4.60517	-1.27297	-3.57555	-4.60517	-4.60517	-4.60517	-4.60517	1.79343
13	2016	0	0	0	1	2	2	0	1	0	0	0.27	0.018	0	0	0	0	0	6	1	1.97254	1.42475	0.722292	-4.60517	-4.60517	-1.27297	-3.57555	-4.60517	-4.60517	-4.60517	-4.60517	1.79343
13	2016	1	0	0	1	5	2	0	0	12	0	0.9	0.05	0	0.6	0.15	0	0.0005	10	1	1.97254	1.42475	0.722292	2.48574	-4.60517	-0.094311	-2.81341	-4.60517	-0.494296	-1.83258	-4.55638	2.30358
13	2016	0	0	1	1	5	2	0	0	12	0	0.9	0.05	0	0.6	0.15	0	0.0005	10	1	1.97254	1.42475	0.722292	2.48574	-4.60517	-0.094311	-2.81341	-4.60517	-0.494296	-1.83258	-4.55638	2.30358
13	2016	1	1	0	1	5	2	2	2	12	0	0.9	0.05	0	0.6	0.15	0	0.0005	10	1	1.97254	1.42475	0.722292	2.48574	-4.60517	-0.094311	-2.81341	-4.60517	-0.494296	-1.83258	-4.55638	2.30358
13	2016	1	1	1	1	5	2	2	2	12	0	0.9	0.05	0	0.6	0.15	0	0.0005	10	1	1.97254	1.42475	0.722292	2.48574	-4.60517	-0.094311	-2.81341	-4.60517	-0.494296	-1.83258	-4.55638	2.30358
13	2016	0	1	0	1	4	2	0	1	6	0	0.2	0.1	0	0.09	0	0	0.001	30	1	1.97254	1.42475	0.722292	1.79343	-4.60517	-1.56065	-2.20728	-4.60517	-2.30259	-4.60517	-4.50986	3.40153
13	2016	1	1	1	1	3	2	0	1	6	0	0.2	0.1	0	0.09	0	0	0.001	30	1	1.97254	1.42475	0.722292	1.79343	-4.60517	-1.56065	-2.20728	-4.60517	-2.30259	-4.60517	-4.50986	3.40153
13	2016	0	1	0	1	5	2	1	1	6	0	0.2	0.1	0	0.09	0	0	0.001	30	1	1.97254	1.42475	0.722292	1.79343	-4.60517	-1.56065	-2.20728	-4.60517	-2.30259	-4.60517	-4.50986	3.40153
13	2016	1	1	1	1	3	2	0	1	0	0	0.1	0.036	0	0	0	0	0.001	0.5	1	1.97254	1.42475	0.722292	-4.60517	-4.60517	-2.20728	-3.07911	-4.60517	-4.60517	-4.60517	-4.50986	-0.673345
13	2016	0	1	0	1	2	2	0	1	0	0	0.1	0.036	0	0	0	0	0.001	0.5	1	1.97254	1.42475	0.722292	-4.60517	-4.60517	-2.20728	-3.07911	-4.60517	-4.60517	-4.60517	-4.50986	-0.673345
13	2016	1	1	0	1	5	2	0	1	0	0	0.1	0.036	0	0	0	0	0.001	0.5	1	1.97254	1.42475	0.722292	-4.60517	-4.60517	-2.20728	-3.07911	-4.60517	-4.60517	-4.60517	-4.50986	-0.673345
13	2016	0	1	1	1	3	2	0	1	0	0	0.1	0.036	0	0	0	0	0.001	0.5	1	1.97254	1.42475	0.722292	-4.60517	-4.60517	-2.20728	-3.07911	-4.60517	-4.60517	-4.60517	-4.50986	-0.673345
13	2016	0	0	0	1	3	4	2	2	0	0	0.13	0	0	0	0	0	0.001	10	1	1.97254	1.42475	0.722292	-4.60517	-4.60517	-1.96611	-4.60517	-4.60517	-4.60517	-4.60517	-4.50986	2.30358
13	2016	1	0	0	1	4	2	0	1	5	0	0.08	0.02	0	0	0.6	0	0.0008	0	1	1.97254	1.42475	0.722292	1.61144	-4.60517	-2.40795	-3.50656	-4.60517	-4.60517	-0.494296	-4.52821	-4.60517
13	2016	0	1	1	1	4	2	0	1	5	0	0.08	0.02	0	0	0.6	0	0.0008	0	1	1.97254	1.42475	0.722292	1.61144	-4.60517	-2.40795	-3.50656	-4.60517	-4.60517	-0.494296	-4.52821	-4.60517
13	2016	1	0	1	2	3	2	1	0	0	0.2	0.008	0	0	0	0	0	3e-05	2	1	1.97254	1.42475	0.722292	-4.60517	-1.56065	-4.01738	-4.60517	-4.60517	-4.60517	-4.60517	-4.60217	0.698135
13	2016	1	1	0	2	1	2	1	0	0	0.2	0.008	0	0	0	0	0	3e-05	2	1	1.97254	1.42475	0.722292	-4.60517	-1.56065	-4.01738	-4.60517	-4.60517	-4.60517	-4.60517	-4.60217	0.698135
13	2016	0	1	0	1	1	4	0	1	0	0	0.008	0	0	0	0	0	0	0	1	1.97254	1.42475	0.722292	-4.60517	-4.60517	-4.01738	-4.60517	-4.60517	-4.60517	-4.60517	-4.60517	-4.60517
13	2016	1	0	1	2	4	2	1	0	0	0.2	0.03	0	0	0	0	0	2e-05	1	1	1.97254	1.42475	0.722292	-4.60517	-1.56065	-3.21888	-4.60517	-4.60517	-4.60517	-4.60517	-4.60317	0.00995
13	2016	1	1	0	2	3	2	1	1	0	0.2	0.03	0	0	0	0	0	2e-05	1	1	1.97254	1.42475	0.722292	-4.60517	-1.56065	-3.21888	-4.60517	-4.60517	-4.60517	-4.60517	-4.60317	0.00995
13	2016	1	1	1	2	4	2	0	0	0	0	0.018	0	0	0	0	0	2e-05	0	1	1.97254	1.42475	0.722292	-4.60517	-4.60517	-3.57555	-4.60517	-4.60517	-4.60517	-4.60517	-4.60317	-4.60517
13	2016	1	1	0	2	3	2	1	0	0	0	0.018	0	0	0	0	0	2e-05	0	1	1.97254	1.42475	0.722292	-4.60517	-4.60517	-3.57555	-4.60517	-4.60517	-4.60517	-4.60517	-4.60317	-4.60517
13	2016	1	0	1	2	3	2	0	0	0	0	0.03	0	0	0	0	0	2e-05	0	1	1.97254	1.42475	0.722292	-4.60517	-4.60517	-3.21888	-4.60517	-4.60517	-4.60517	-4.60517	-4.60317	-4.60517
13	2016	1	0	0	2	1	2	0	1	0	0	0.03	0	0	0	0	0	2e-05	0	1	1.97254	1.42475	0.722292	-4.60517	-4.60517	-3.21888	-4.60517	-4.60517	-4.60517	-4.60517	-4.60317	-4.60517
13	2016	1	0	1	2	3	2	1	1	0	0	0.03	0	0	0	0	0	2e-05	0	1	1.97254	1.42475	0.722292	-4.60517	-4.60517	-3.21888	-4.60517	-4.60517	-4.60517	-4.60517	-4.60317	-4.60517
13	2016	1	1	1	1	4	2	0	1	0	0	0.15	0	0	0.05	0	30	0.0003	5	1	1.97254	1.42475	0.722292	-4.60517	-4.60517	-1.83258	-4.60517	-4.60517	-2.81341	-4.60517	-4.57561	1.61144
13	2016	1	1	1	1	3	2	1	1	0	0	0.05	0.005	0	0	0	0	0.0002	0	1	1.97254	1.42475	0.722292	-4.60517	-4.60517	-2.81341	-4.1997	-4.60517	-4.60517	-4.60517	-4.58537	-4.60517
13	2016	1	1	0	1	5	2	1	1	3	0	0.15	0.1	0.5	0	0	0	0.0015	30	1	1.97254	1.42475	0.722292	1.10194	-4.60517	-1.83258	-2.20728	-0.673345	-4.60517	-4.60517	-4.46541	3.40153
13	2016	0	1	0	1	1	2	0	1	0	0	0.15	0	0	0.05	0	30	0.0003	5	1	1.97254	1.42475	0.722292	-4.60517	-4.60517	-1.83258	-4.60517	-4.60517	-2.81341	-4.60517	-4.57561	1.61144
13	2016	1	1	1	2	3	1	0	1	0	0.12	0.03	0	0	0	0.01	0	1e-05	3	1	1.97254	1.42475	0.722292	-4.60517	-2.04022	-3.21888	-4.60517	-4.60517	-4.60517	-3.91202	-4.60417	1.10194
13	2016	0	1	1	1	2	2	1	1	2	0	0.1	0.02	0	0	0	0	5e-05	0	1	1.97254	1.42475	0.722292	0.698135	-4.60517	-2.20728	-3.50656	-4.60517	-4.60517	-4.60517	-4.60018	-4.60517
13	2016	0	1	0	1	3	2	1	1	2	0	0.1	0.02	0	0	0	0	5e-05	0	1	1.97254	1.42475	0.722292	0.698135	-4.60517	-2.20728	-3.50656	-4.60517	-4.60517	-4.60517	-4.60018	-4.60517
13	2016	1	1	0	1	4	1	1	1	2	0	0.1	0.02	0	0	0	0	5e-05	0	1	1.97254	1.42475	0.722292	0.698135	-4.60517	-2.20728	-3.50656	-4.60517	-4.60517	-4.60517	-4.60018	-4.60517
13	2016	0	1	1	2	2	2	0	1	0	0.4	0.015	0	0	0	0	0	1.5e-05	3	1	1.97254	1.42475	0.722292	-4.60517	-0.891598	-3.68888	-4.60517	-4.60517	-4.60517	-4.60517	-4.60367	1.10194
13	2016	1	0	0	2	3	2	1	1	0	0.07	0.01	0	0	0	0	0	0	0.5	1	1.97254	1.42475	0.722292	-4.60517	-2.52573	-3.91202	-4.60517	-4.60517	-4.60517	-4.60517	-4.60517	-0.673345
13	2016	0	0	1	2	5	2	3	1	8	0	0.05	0.05	0	0	0	0	0.0001	20	1	1.97254	1.42475	0.722292	2.08069	-4.60517	-2.81341	-2.81341	-4.60517	-4.60517	-4.60517	-4.59522	2.99623
13	2016	0	0	0	1	5	2	1	1	5	0	0.09	0.05	0	0	0	0	0.0002	1	1	1.97254	1.42475	0.722292	1.61144	-4.60517	-2.30259	-2.81341	-4.60517	-4.60517	-4.60517	-4.58537	0.00995
13	2016	1	0	0	2	1	2	0	0	0	0	0.05	0	0	0	0	0	3e-05	0.3	1	1.97254	1.42475	0.722292	-4.60517	-4.60517	-2.81341	-4.60517	-4.60517	-4.60517	-4.60517	-4.60217	-1.17118
13	2016	1	1	1	2	1	2	1	1	0	0	0.05	0	0	0	0	0	3e-05	0.3	1	1.97254	1.42475	0.722292	-4.60517	-4.60517	-2.81341	-4.60517	-4.60517	-4.60517	-4.60517	-4.60217	-1.17118
13	2016	1	1	1	2	3	2	1	1	0	0.36	0.03	0	0	0	0.03	0	3e-05	0	1	1.97254	1.42475	0.722292	-4.60517	-0.994252	-3.21888	-4.60517	-4.60517	-4.60517	-3.21888	-4.60217	-4.60517
13	2016	1	1	0	2	2	2	0	1	0	0.36	0.03	0	0	0	0.03	0	3e-05	0	1	1.97254	1.42475	0.722292	-4.60517	-0.994252	-3.21888	-4.60517	-4.60517	-4.60517	-3.21888	-4.60217	-4.60517
13	2016	1	1	1	2	4	2	0	0	0	0	0.02	0	0	0	0	0	2e-05	2	1	1.97254	1.42475	0.722292	-4.60517	-4.60517	-3.50656	-4.60517	-4.60517	-4.60517	-4.60517	-4.60317	0.698135
13	2016	1	1	0	2	1	2	1	1	0	0	0.02	0	0	0	0	0	2e-05	2	1	1.97254	1.42475	0.722292	-4.60517	-4.60517	-3.50656	-4.60517	-4.60517	-4.60517	-4.60517	-4.60317	0.698135
13	2016	1	1	1	2	2	2	1	0	0	0.026	0.04	0	0	0	0	0	5e-06	1	1	1.97254	1.42475	0.722292	-4.60517	-3.32424	-2.99573	-4.60517	-4.60517	-4.60517	-4.60517	-4.60467	0.00995
13	2016	0	0	0	2	1	2	1	0	0	0.026	0.04	0	0	0	0	0	5e-06	1	1	1.97254	1.42475	0.722292	-4.60517	-3.32424	-2.99573	-4.60517	-4.60517	-4.60517	-4.60517	-4.60467	0.00995
13	2016	1	1	0	2	3	2	1	1	0	0	0.03	0	0	0	0	0	4e-05	0	1	1.97254	1.42475	0.722292	-4.60517	-4.60517	-3.21888	-4.60517	-4.60517	-4.60517	-4.60517	-4.60118	-4.60517
13	2016	0	1	1	2	3	2	1	1	0	0	0.03	0	0	0	0	0	4e-05	0	1	1.97254	1.42475	0.722292	-4.60517	-4.60517	-3.21888	-4.60517	-4.60517	-4.60517	-4.60517	-4.60118	-4.60517
13	2016	1	0	0	2	1	2	0	0	0	0	0.03	0	0	0	0	0	4e-05	0	1	1.97254	1.42475	0.722292	-4.60517	-4.60517	-3.21888	-4.60517	-4.60517	-4.60517	-4.60517	-4.60118	-4.60517
13	2016	1	1	1	2	3	2	0	1	0	0	0.012	0	0	0	0	0	2e-05	2	1	1.97254	1.42475	0.722292	-4.60517	-4.60517	-3.81671	-4.60517	-4.60517	-4.60517	-4.60517	-4.60317	0.698135
13	2016	1	1	0	2	1	2	1	1	0	0	0.012	0	0	0	0	0	2e-05	2	1	1.97254	1.42475	0.722292	-4.60517	-4.60517	-3.81671	-4.60517	-4.60517	-4.60517	-4.60517	-4.60317	0.698135
13	2016	1	1	1	2	4	2	1	1	0	0	0.01	0	0	0	0	0	1e-05	0.5	1	1.97254	1.42475	0.722292	-4.60517	-4.60517	-3.91202	-4.60517	-4.60517	-4.60517	-4.60517	-4.60417	-0.673345
13	2016	0	1	0	2	3	2	0	1	0	0	0.01	0	0	0	0	0	1e-05	0.5	1	1.97254	1.42475	0.722292	-4.60517	-4.60517	-3.91202	-4.60517	-4.60517	-4.60517	-4.60517	-4.60417	-0.673345
13	2016	1	0	1	1	2	2	1	1	0	0.11	0.15	0	0	0	0	0	4e-05	3	1	1.97254	1.42475	0.722292	-4.60517	-2.12026	-1.83258	-4.60517	-4.60517	-4.60517	-4.60517	-4.60118	1.10194
13	2016	1	1	0	1	2	2	1	1	0	0.11	0.15	0	0	0	0	0	4e-05	3	1	1.97254	1.42475	0.722292	-4.60517	-2.12026	-1.83258	-4.60517	-4.60517	-4.60517	-4.60517	-4.60118	1.10194
13	2016	1	1	0	1	1	2	0	1	6	0.016	0.2	0.003	0	0	0	0	0.0002	2	1	1.97254	1.42475	0.722292	1.79343	-3.64966	-1.56065	-4.34281	-4.60517	-4.60517	-4.60517	-4.58537	0.698135
13	2016	1	0	1	1	2	2	0	1	6	0.016	0.2	0.003	0	0	0	0	0.0002	2	1	1.97254	1.42475	0.722292	1.79343	-3.64966	-1.56065	-4.34281	-4.60517	-4.60517	-4.60517	-4.58537	0.698135
13	2016	1	1	1	1	5	2	1	1	6	0.016	0.2	0.003	0	0	0	0	0.0002	2	1	1.97254	1.42475	0.722292	1.79343	-3.64966	-1.56065	-4.34281	-4.60517	-4.60517	-4.60517	-4.58537	0.698135
13	2016	1	1	0	1	4	2	1	1	6	0.016	0.2	0.003	0	0	0	0	0.0002	2	1	1.97254	1.42475	0.722292	1.79343	-3.64966	-1.56065	-4.34281	-4.60517	-4.60517	-4.60517	-4.58537	0.698135
13	2016	1	1	0	1	4	2	1	1	7	0	0.1	0.02	0	0	0	0	0.00026	1	1	1.97254	1.42475	0.722292	1.94734	-4.60517	-2.20728	-3.50656	-4.60517	-4.60517	-4.60517	-4.5795	0.00995
13	2016	0	0	0	1	5	2	1	1	4	0.003	0.15	0.02	0.05	0.8	0	0	0.0033	0.2	1	1.97254	1.42475	0.722292	1.38879	-4.34281	-1.83258	-3.50656	-2.81341	-0.210721	-4.60517	-4.31999	-1.56065
13	2016	0	1	1	1	4	2	0	1	4	0.003	0.15	0.02	0.05	0.8	0	0	0.0033	0.2	1	1.97254	1.42475	0.722292	1.38879	-4.34281	-1.83258	-3.50656	-2.81341	-0.210721	-4.60517	-4.31999	-1.56065
13	2016	1	1	1	1	3	2	1	1	0	0.0084	0.12	0.02	0.1	9	0	0	0.0008	5	1	1.97254	1.42475	0.722292	-4.60517	-3.9954	-2.04022	-3.50656	-2.20728	2.19834	-4.60517	-4.52821	1.61144
13	2016	1	1	0	1	2	2	0	0	0	0.0084	0.12	0.02	0.1	9	0	0	0.0008	5	1	1.97254	1.42475	0.722292	-4.60517	-3.9954	-2.04022	-3.50656	-2.20728	2.19834	-4.60517	-4.52821	1.61144
13	2016	1	1	1	1	3	2	1	1	0	0.0084	0.12	0.02	0.1	9	0	0	0.0008	5	1	1.97254	1.42475	0.722292	-4.60517	-3.9954	-2.04022	-3.50656	-2.20728	2.19834	-4.60517	-4.52821	1.61144
13	2016	1	1	0	1	3	2	1	1	0	0.0084	0.12	0.02	0.1	9	0	0	0.0008	5	1	1.97254	1.42475	0.722292	-4.60517	-3.9954	-2.04022	-3.50656	-2.20728	2.19834	-4.60517	-4.52821	1.61144
13	2016	1	0	1	1	3	2	0	1	0	0	0.1	0	0	0	0	0	0.0007	5	1	1.97254	1.42475	0.722292	-4.60517	-4.60517	-2.20728	-4.60517	-4.60517	-4.60517	-4.60517	-4.53751	1.61144
13	2016	1	1	0	1	3	2	1	1	0	0	0.1	0	0	0	0	0	0.0007	5	1	1.97254	1.42475	0.722292	-4.60517	-4.60517	-2.20728	-4.60517	-4.60517	-4.60517	-4.60517	-4.53751	1.61144
13	2016	1	0	1	1	3	2	1	1	0	0	0.1	0	0	0	0	0	0.0007	5	1	1.97254	1.42475	0.722292	-4.60517	-4.60517	-2.20728	-4.60517	-4.60517	-4.60517	-4.60517	-4.53751	1.61144
13	2016	1	0	1	1	3	2	1	0	0	0.015	0	0	0	0	0	0	0	0.13	1	1.97254	1.42475	0.722292	-4.60517	-3.68888	-4.60517	-4.60517	-4.60517	-4.60517	-4.60517	-4.60517	-1.96611
13	2016	1	0	0	1	3	2	0	0	0	0.015	0	0	0	0	0	0	0	0.13	1	1.97254	1.42475	0.722292	-4.60517	-3.68888	-4.60517	-4.60517	-4.60517	-4.60517	-4.60517	-4.60517	-1.96611
13	2016	0	1	0	1	3	2	1	1	0	0	0.1	0	0	0	0	0	0.0007	5	1	1.97254	1.42475	0.722292	-4.60517	-4.60517	-2.20728	-4.60517	-4.60517	-4.60517	-4.60517	-4.53751	1.61144
13	2016	0	0	0	1	2	2	0	1	3	0.018	0.04	0	0	0	0	0	0.0002	10	1	1.97254	1.42475	0.722292	1.10194	-3.57555	-2.99573	-4.60517	-4.60517	-4.60517	-4.60517	-4.58537	2.30358
13	2016	0	0	1	1	3	2	0	0	3	0.018	0.04	0	0	0	0	0	0.0002	10	1	1.97254	1.42475	0.722292	1.10194	-3.57555	-2.99573	-4.60517	-4.60517	-4.60517	-4.60517	-4.58537	2.30358
13	2016	1	1	1	1	2	2	1	1	3	0.018	0.04	0	0	0	0	0	0.0002	10	1	1.97254	1.42475	0.722292	1.10194	-3.57555	-2.99573	-4.60517	-4.60517	-4.60517	-4.60517	-4.58537	2.30358
13	2016	1	0	0	1	2	2	0	1	3	0.018	0.04	0	0	0	0	0	0.0002	10	1	1.97254	1.42475	0.722292	1.10194	-3.57555	-2.99573	-4.60517	-4.60517	-4.60517	-4.60517	-4.58537	2.30358
13	2016	0	1	0	1	3	2	2	2	0	0.03	0.06	0	0	0	0	0	0.0016	6	1	1.97254	1.42475	0.722292	-4.60517	-3.21888	-2.65926	-4.60517	-4.60517	-4.60517	-4.60517	-4.45675	1.79343
13	2016	0	0	1	1	1	2	2	2	0	0.03	0.06	0	0	0	0	0	0.0016	6	1	1.97254	1.42475	0.722292	-4.60517	-3.21888	-2.65926	-4.60517	-4.60517	-4.60517	-4.60517	-4.45675	1.79343
13	2016	0	0	0	1	1	2	2	2	0	0.03	0.06	0	0	0	0	0	0.0016	6	1	1.97254	1.42475	0.722292	-4.60517	-3.21888	-2.65926	-4.60517	-4.60517	-4.60517	-4.60517	-4.45675	1.79343
13	2016	1	0	1	1	3	2	2	2	0	0.03	0.06	0	0	0	0	0	0.0016	6	1	1.97254	1.42475	0.722292	-4.60517	-3.21888	-2.65926	-4.60517	-4.60517	-4.60517	-4.60517	-4.45675	1.79343
13	2016	1	1	1	1	3	2	2	2	0	0.03	0.06	0	0	0	0	0	0.0016	6	1	1.97254	1.42475	0.722292	-4.60517	-3.21888	-2.65926	-4.60517	-4.60517	-4.60517	-4.60517	-4.45675	1.79343
13	2016	0	1	0	1	3	2	2	2	0	0.03	0.06	0	0	0	0	0	0.0016	6	1	1.97254	1.42475	0.722292	-4.60517	-3.21888	-2.65926	-4.60517	-4.60517	-4.60517	-4.60517	-4.45675	1.79343
13	2016	1	0	1	1	1	2	0	0	0	0.23	0.15	0	0	0	0	0	0.0001	5	1	1.97254	1.42475	0.722292	-4.60517	-1.42712	-1.83258	-4.60517	-4.60517	-4.60517	-4.60517	-4.59522	1.61144
13	2016	1	0	0	1	1	2	1	0	0	0.23	0.15	0	0	0	0	0	0.0001	5	1	1.97254	1.42475	0.722292	-4.60517	-1.42712	-1.83258	-4.60517	-4.60517	-4.60517	-4.60517	-4.59522	1.61144
13	2016	1	1	0	1	2	2	1	1	0	0.23	0.15	0	0	0	0	0	0.0001	5	1	1.97254	1.42475	0.722292	-4.60517	-1.42712	-1.83258	-4.60517	-4.60517	-4.60517	-4.60517	-4.59522	1.61144
13	2016	1	1	1	1	2	2	1	1	0	0.23	0.15	0	0	0	0	0	0.0001	5	1	1.97254	1.42475	0.722292	-4.60517	-1.42712	-1.83258	-4.60517	-4.60517	-4.60517	-4.60517	-4.59522	1.61144
13	2016	1	1	0	1	3	2	0	1	0	0	0.1	0	0	0	0	0	0.00016	3	1	1.97254	1.42475	0.722292	-4.60517	-4.60517	-2.20728	-4.60517	-4.60517	-4.60517	-4.60517	-4.5893	1.10194
13	2016	1	0	1	1	3	2	1	1	0	0	0.1	0	0	0	0	0	0.00016	3	1	1.97254	1.42475	0.722292	-4.60517	-4.60517	-2.20728	-4.60517	-4.60517	-4.60517	-4.60517	-4.5893	1.10194
13	2016	0	1	0	1	3	2	0	1	0	0.03	0.16	0	0	0	0	0	0.0001	3.6	1	1.97254	1.42475	0.722292	-4.60517	-3.21888	-1.77196	-4.60517	-4.60517	-4.60517	-4.60517	-4.59522	1.28371
13	2016	0	1	1	1	3	2	1	1	0	0.03	0.16	0	0	0	0	0	0.0001	3.6	1	1.97254	1.42475	0.722292	-4.60517	-3.21888	-1.77196	-4.60517	-4.60517	-4.60517	-4.60517	-4.59522	1.28371
13	2016	1	1	1	1	6	4	2	2	0	0.03	0.16	0	0	0	0	0	0.0001	3.6	1	1.97254	1.42475	0.722292	-4.60517	-3.21888	-1.77196	-4.60517	-4.60517	-4.60517	-4.60517	-4.59522	1.28371
13	2016	0	1	1	1	4	2	2	2	0	0	0.16	0	0	0	0	0	0.00018	20	1	1.97254	1.42475	0.722292	-4.60517	-4.60517	-1.77196	-4.60517	-4.60517	-4.60517	-4.60517	-4.58733	2.99623
13	2016	0	0	0	1	2	2	2	2	0	0	0.16	0	0	0	0	0	0.00018	20	1	1.97254	1.42475	0.722292	-4.60517	-4.60517	-1.77196	-4.60517	-4.60517	-4.60517	-4.60517	-4.58733	2.99623
13	2016	1	1	0	1	3	2	2	2	0	0	0.16	0	0	0	0	0	0.00018	20	1	1.97254	1.42475	0.722292	-4.60517	-4.60517	-1.77196	-4.60517	-4.60517	-4.60517	-4.60517	-4.58733	2.99623
13	2016	0	0	0	1	1	2	1	0	5.3	0.05	0.3	0	0	0	0	0	0.00035	5	1	1.97254	1.42475	0.722292	1.66959	-2.81341	-1.17118	-4.60517	-4.60517	-4.60517	-4.60517	-4.57077	1.61144
13	2016	0	1	1	1	2	2	0	1	5.3	0.05	0.3	0	0	0	0	0	0.00035	5	1	1.97254	1.42475	0.722292	1.66959	-2.81341	-1.17118	-4.60517	-4.60517	-4.60517	-4.60517	-4.57077	1.61144
13	2016	1	1	1	1	4	2	0	1	5.3	0.05	0.3	0	0	0	0	0	0.00035	5	1	1.97254	1.42475	0.722292	1.66959	-2.81341	-1.17118	-4.60517	-4.60517	-4.60517	-4.60517	-4.57077	1.61144
13	2016	0	1	1	1	3	2	0	1	5.3	0.05	0.3	0	0	0	0	0	0.00035	5	1	1.97254	1.42475	0.722292	1.66959	-2.81341	-1.17118	-4.60517	-4.60517	-4.60517	-4.60517	-4.57077	1.61144
13	2016	1	1	0	1	3	2	1	1	5.3	0.05	0.3	0	0	0	0	0	0.00035	5	1	1.97254	1.42475	0.722292	1.66959	-2.81341	-1.17118	-4.60517	-4.60517	-4.60517	-4.60517	-4.57077	1.61144
13	2016	1	1	0	1	5	2	1	1	5.3	0.05	0.3	0	0	0	0	0	0.00035	5	1	1.97254	1.42475	0.722292	1.66959	-2.81341	-1.17118	-4.60517	-4.60517	-4.60517	-4.60517	-4.57077	1.61144
13	2016	0	1	0	2	3	2	0	1	3	0.03	0.09	0	0	0	0	0	0.0002	3	1	1.97254	1.42475	0.722292	1.10194	-3.21888	-2.30259	-4.60517	-4.60517	-4.60517	-4.60517	-4.58537	1.10194
13	2016	1	0	0	1	3	2	2	2	5.3	0.05	0.3	0	0	0	0	0	0.00035	5	1	1.97254	1.42475	0.722292	1.66959	-2.81341	-1.17118	-4.60517	-4.60517	-4.60517	-4.60517	-4.57077	1.61144
13	2016	0	1	0	2	2	2	0	1	0	0.03	0.05	0	0	0	0	0	0	0	1	1.97254	1.42475	0.722292	-4.60517	-3.21888	-2.81341	-4.60517	-4.60517	-4.60517	-4.60517	-4.60517	-4.60517
13	2016	1	1	1	2	4	1	2	2	0	0.03	0.05	0	0	0	0	0	0	0	1	1.97254	1.42475	0.722292	-4.60517	-3.21888	-2.81341	-4.60517	-4.60517	-4.60517	-4.60517	-4.60517	-4.60517
13	2016	0	1	1	1	2	2	0	1	0	0	0.02	0	0	0	0	0	0.0001	1	1	1.97254	1.42475	0.722292	-4.60517	-4.60517	-3.50656	-4.60517	-4.60517	-4.60517	-4.60517	-4.59522	0.00995
13	2016	1	1	0	1	2	2	1	1	0	0	0.02	0	0	0	0	0	0.0001	1	1	1.97254	1.42475	0.722292	-4.60517	-4.60517	-3.50656	-4.60517	-4.60517	-4.60517	-4.60517	-4.59522	0.00995
13	2016	0	1	0	1	5	2	1	1	0	0	0.02	0	0	0	0	0	0.0001	1	1	1.97254	1.42475	0.722292	-4.60517	-4.60517	-3.50656	-4.60517	-4.60517	-4.60517	-4.60517	-4.59522	0.00995
13	2016	0	0	1	1	3	2	1	1	2	0	0.2	0	0	0.03	0	0	0	2.5	1	1.97254	1.42475	0.722292	0.698135	-4.60517	-1.56065	-4.60517	-4.60517	-3.21888	-4.60517	-4.60516	0.920283
13	2016	1	0	1	1	4	2	0	0	2	0	0.2	0	0	0.03	0	0	0	2.5	1	1.97254	1.42475	0.722292	0.698135	-4.60517	-1.56065	-4.60517	-4.60517	-3.21888	-4.60517	-4.60516	0.920283
13	2016	1	0	0	1	4	2	1	1	6	0	0.2	0	0.2	0	0	0	0.0003	10	1	1.97254	1.42475	0.722292	1.79343	-4.60517	-1.56065	-4.60517	-1.56065	-4.60517	-4.60517	-4.57561	2.30358
13	2016	1	1	0	1	4	2	1	1	2	0	0.2	0	0	0.03	0	0	0	2.5	1	1.97254	1.42475	0.722292	0.698135	-4.60517	-1.56065	-4.60517	-4.60517	-3.21888	-4.60517	-4.60516	0.920283
13	2016	1	0	1	1	2	2	0	1	2	0	0.2	0	0	0.07	0	0	0.0003	0	1	1.97254	1.42475	0.722292	0.698135	-4.60517	-1.56065	-4.60517	-4.60517	-2.52573	-4.60517	-4.57561	-4.60517
13	2016	0	0	0	1	1	2	0	1	2	0	0.2	0	0	0.07	0	0	0.0003	0	1	1.97254	1.42475	0.722292	0.698135	-4.60517	-1.56065	-4.60517	-4.60517	-2.52573	-4.60517	-4.57561	-4.60517
13	2016	0	1	1	1	5	2	3	1	2	0	0.2	0	0	0.07	0	0	0.0003	0	1	1.97254	1.42475	0.722292	0.698135	-4.60517	-1.56065	-4.60517	-4.60517	-2.52573	-4.60517	-4.57561	-4.60517
13	2016	0	1	0	1	3	2	2	2	2	0	0.2	0	0	0.07	0	0	0.0003	0	1	1.97254	1.42475	0.722292	0.698135	-4.60517	-1.56065	-4.60517	-4.60517	-2.52573	-4.60517	-4.57561	-4.60517
13	2016	0	1	1	1	1	2	0	1	4	0.01	0.1	0	0	0	0	0	0.0001	10	1	1.97254	1.42475	0.722292	1.38879	-3.91202	-2.20728	-4.60517	-4.60517	-4.60517	-4.60517	-4.59522	2.30358
13	2016	1	0	0	1	1	2	0	1	4	0.01	0.1	0	0	0	0	0	0.0001	10	1	1.97254	1.42475	0.722292	1.38879	-3.91202	-2.20728	-4.60517	-4.60517	-4.60517	-4.60517	-4.59522	2.30358
13	2016	0	0	1	1	3	1	0	1	4	0.01	0.1	0	0	0	0	0	0.0001	10	1	1.97254	1.42475	0.722292	1.38879	-3.91202	-2.20728	-4.60517	-4.60517	-4.60517	-4.60517	-4.59522	2.30358
13	2016	1	0	0	1	2	4	0	0	0	0.2	0.02	0	0	0	0	0	0	0.05	1	1.97254	1.42475	0.722292	-4.60517	-1.56065	-3.50656	-4.60517	-4.60517	-4.60517	-4.60517	-4.60517	-2.81341
13	2016	0	1	0	1	2	2	0	1	0	0	0.1	0	0	14	0.01	0	0	10	1	1.97254	1.42475	0.722292	-4.60517	-4.60517	-2.20728	-4.60517	-4.60517	2.63977	-3.91202	-4.60517	2.30358
13	2016	0	1	1	1	2	2	0	1	0	0	0.1	0	0	14	0.01	0	0	10	1	1.97254	1.42475	0.722292	-4.60517	-4.60517	-2.20728	-4.60517	-4.60517	2.63977	-3.91202	-4.60517	2.30358
13	2016	1	1	1	1	2	2	0	1	0	0	0.1	0	0	14	0.01	0	0	10	1	1.97254	1.42475	0.722292	-4.60517	-4.60517	-2.20728	-4.60517	-4.60517	2.63977	-3.91202	-4.60517	2.30358
13	2016	1	1	0	1	3	2	2	2	0	0	0.1	0	0	14	0.01	0	0	10	1	1.97254	1.42475	0.722292	-4.60517	-4.60517	-2.20728	-4.60517	-4.60517	2.63977	-3.91202	-4.60517	2.30358
13	2016	0	1	1	1	4	2	2	2	2	0	0.2	0	0.3	0.1	0.2	0	0	10	1	1.97254	1.42475	0.722292	0.698135	-4.60517	-1.56065	-4.60517	-1.17118	-2.20728	-1.56065	-4.60515	2.30358
13	2016	0	1	0	1	4	2	2	2	2	0	0.2	0	0.3	0.1	0.2	0	0	10	1	1.97254	1.42475	0.722292	0.698135	-4.60517	-1.56065	-4.60517	-1.17118	-2.20728	-1.56065	-4.60515	2.30358
13	2016	0	1	1	1	5	2	2	2	2	0	0.2	0	0.3	0.1	0.2	0	0	10	1	1.97254	1.42475	0.722292	0.698135	-4.60517	-1.56065	-4.60517	-1.17118	-2.20728	-1.56065	-4.60515	2.30358
13	2016	1	1	1	1	5	2	2	2	2	0	0.2	0	0.3	0.1	0.2	0	0	10	1	1.97254	1.42475	0.722292	0.698135	-4.60517	-1.56065	-4.60517	-1.17118	-2.20728	-1.56065	-4.60515	2.30358
13	2016	0	1	1	1	5	2	2	2	2	0	0.2	0	0.3	0.1	0.2	0	0	10	1	1.97254	1.42475	0.722292	0.698135	-4.60517	-1.56065	-4.60517	-1.17118	-2.20728	-1.56065	-4.60515	2.30358
13	2016	0	1	0	1	5	2	2	2	2	0	0.2	0	0.3	0.1	0.2	0	0	10	1	1.97254	1.42475	0.722292	0.698135	-4.60517	-1.56065	-4.60517	-1.17118	-2.20728	-1.56065	-4.60515	2.30358
13	2016	0	1	1	2	2	2	1	1	0	0	0.05	0.02	0	0.1	0.2	0	0.00057	2	1	1.97254	1.42475	0.722292	-4.60517	-4.60517	-2.81341	-3.50656	-4.60517	-2.20728	-1.56065	-4.54974	0.698135
13	2016	1	1	0	2	3	2	1	1	0	0	0.05	0.02	0	0.1	0.2	0	0.00057	2	1	1.97254	1.42475	0.722292	-4.60517	-4.60517	-2.81341	-3.50656	-4.60517	-2.20728	-1.56065	-4.54974	0.698135
13	2016	1	1	1	1	2	2	1	1	0	0	0.2	0	0	0.2	0	0	0.0005	10	1	1.97254	1.42475	0.722292	-4.60517	-4.60517	-1.56065	-4.60517	-4.60517	-1.56065	-4.60517	-4.55638	2.30358
13	2016	0	0	0	1	3	2	0	0	0	0	0.2	0	0	0.2	0	0	0.0005	10	1	1.97254	1.42475	0.722292	-4.60517	-4.60517	-1.56065	-4.60517	-4.60517	-1.56065	-4.60517	-4.55638	2.30358
13	2016	0	1	0	1	3	2	0	1	0	0	0.2	0	0	0.2	0	0	0.0005	10	1	1.97254	1.42475	0.722292	-4.60517	-4.60517	-1.56065	-4.60517	-4.60517	-1.56065	-4.60517	-4.55638	2.30358
13	2016	0	1	0	1	3	2	1	1	0	0	0.2	0	0	0.2	0	0	0.0005	10	1	1.97254	1.42475	0.722292	-4.60517	-4.60517	-1.56065	-4.60517	-4.60517	-1.56065	-4.60517	-4.55638	2.30358
13	2016	1	1	1	1	2	2	0	1	0	0	0.2	0	0	0.2	0	0	0.0005	10	1	1.97254	1.42475	0.722292	-4.60517	-4.60517	-1.56065	-4.60517	-4.60517	-1.56065	-4.60517	-4.55638	2.30358
13	2016	1	1	0	1	1	4	0	0	0	0	0.1	0	0	0	0	40	0.0001	1	1	1.97254	1.42475	0.722292	-4.60517	-4.60517	-2.20728	-4.60517	-4.60517	-4.60517	-4.60517	-4.59522	0.00995
13	2016	0	0	1	1	3	2	0	1	0	0	0.1	0	0	0	0	40	0.0001	1	1	1.97254	1.42475	0.722292	-4.60517	-4.60517	-2.20728	-4.60517	-4.60517	-4.60517	-4.60517	-4.59522	0.00995
13	2016	1	1	0	1	3	2	0	1	0	0	0.1	0	0	0	0	40	0.0001	1	1	1.97254	1.42475	0.722292	-4.60517	-4.60517	-2.20728	-4.60517	-4.60517	-4.60517	-4.60517	-4.59522	0.00995
13	2016	1	1	1	1	2	2	0	1	5	0	0.2	0	0	0	0	0	0.0004	10	1	1.97254	1.42475	0.722292	1.61144	-4.60517	-1.56065	-4.60517	-4.60517	-4.60517	-4.60517	-4.56595	2.30358
13	2016	1	1	0	1	3	2	0	1	5	0	0.2	0	0	0	0	0	0.0004	10	1	1.97254	1.42475	0.722292	1.61144	-4.60517	-1.56065	-4.60517	-4.60517	-4.60517	-4.60517	-4.56595	2.30358
13	2016	1	1	1	1	4	2	1	1	0	0.01	0.2	0	0	0	0	0	0.0002	3	1	1.97254	1.42475	0.722292	-4.60517	-3.91202	-1.56065	-4.60517	-4.60517	-4.60517	-4.60517	-4.58537	1.10194
13	2016	1	0	0	1	3	2	0	1	0	0.01	0.2	0	0	0	0	0	0.0002	3	1	1.97254	1.42475	0.722292	-4.60517	-3.91202	-1.56065	-4.60517	-4.60517	-4.60517	-4.60517	-4.58537	1.10194
13	2016	0	1	0	1	5	1	0	1	0	0.01	0.2	0	0	0	0	0	0.0002	3	1	1.97254	1.42475	0.722292	-4.60517	-3.91202	-1.56065	-4.60517	-4.60517	-4.60517	-4.60517	-4.58537	1.10194
13	2016	1	1	0	1	5	2	1	1	0	0.01	0.2	0	0	0	0	0	0.0002	3	1	1.97254	1.42475	0.722292	-4.60517	-3.91202	-1.56065	-4.60517	-4.60517	-4.60517	-4.60517	-4.58537	1.10194
13	2016	1	1	1	2	2	2	3	1	0.48	0.06	0.02	0	0	0	0	0	4e-05	0.2	1	1.97254	1.42475	0.722292	-0.71335	-2.65926	-3.50656	-4.60517	-4.60517	-4.60517	-4.60517	-4.60118	-1.56065
13	2016	1	1	0	2	3	1	2	2	0.48	0.06	0.02	0	0	0	0	0	4e-05	0.2	1	1.97254	1.42475	0.722292	-0.71335	-2.65926	-3.50656	-4.60517	-4.60517	-4.60517	-4.60517	-4.60118	-1.56065
13	2016	0	0	1	2	2	2	3	0	0	0.04	0.02	0	0	0	0	0	0	0.3	1	1.97254	1.42475	0.722292	-4.60517	-2.99573	-3.50656	-4.60517	-4.60517	-4.60517	-4.60517	-4.60517	-1.17118
13	2016	1	0	0	2	1	2	3	0	0	0.04	0.02	0	0	0	0	0	0	0.3	1	1.97254	1.42475	0.722292	-4.60517	-2.99573	-3.50656	-4.60517	-4.60517	-4.60517	-4.60517	-4.60517	-1.17118
13	2016	1	0	0	2	3	2	1	0	0	0.1	0.1	0	0	0	0	0	5e-06	0.5	1	1.97254	1.42475	0.722292	-4.60517	-2.20728	-2.20728	-4.60517	-4.60517	-4.60517	-4.60517	-4.60467	-0.673345
13	2016	1	1	1	2	4	2	1	1	6	0.25	0.04	0	0	0	0	0	0.0003	5	1	1.97254	1.42475	0.722292	1.79343	-1.34707	-2.99573	-4.60517	-4.60517	-4.60517	-4.60517	-4.57561	1.61144
13	2016	1	0	0	2	1	2	3	0	6	0.25	0.04	0	0	0	0	0	0.0003	5	1	1.97254	1.42475	0.722292	1.79343	-1.34707	-2.99573	-4.60517	-4.60517	-4.60517	-4.60517	-4.57561	1.61144
13	2016	0	0	1	2	3	2	3	1	0	0.08	0.02	0	0	0	0	0	3e-05	6	1	1.97254	1.42475	0.722292	-4.60517	-2.40795	-3.50656	-4.60517	-4.60517	-4.60517	-4.60517	-4.60217	1.79343
13	2016	0	0	0	2	1	2	3	1	0	0.08	0.02	0	0	0	0	0	3e-05	6	1	1.97254	1.42475	0.722292	-4.60517	-2.40795	-3.50656	-4.60517	-4.60517	-4.60517	-4.60517	-4.60217	1.79343
13	2016	1	1	0	2	1	4	3	0	0	0	0.005	0	0	0	0	0	1e-05	0.1	1	1.97254	1.42475	0.722292	-4.60517	-4.60517	-4.1997	-4.60517	-4.60517	-4.60517	-4.60517	-4.60417	-2.20728
13	2016	1	1	0	2	3	2	1	1	0	0.02	0.05	0	0	0	0	0	4e-05	0.5	1	1.97254	1.42475	0.722292	-4.60517	-3.50656	-2.81341	-4.60517	-4.60517	-4.60517	-4.60517	-4.60118	-0.673345
13	2016	0	0	1	2	2	2	0	0	0	0.02	0.05	0	0	0	0	0	4e-05	0.5	1	1.97254	1.42475	0.722292	-4.60517	-3.50656	-2.81341	-4.60517	-4.60517	-4.60517	-4.60517	-4.60118	-0.673345
13	2016	1	1	0	2	5	1	1	1	0	0.02	0.05	0	0	0	0	0	4e-05	0.5	1	1.97254	1.42475	0.722292	-4.60517	-3.50656	-2.81341	-4.60517	-4.60517	-4.60517	-4.60517	-4.60118	-0.673345
13	2016	0	1	0	2	4	1	2	2	0	0.02	0.05	0	0	0	0	0	4e-05	0.5	1	1.97254	1.42475	0.722292	-4.60517	-3.50656	-2.81341	-4.60517	-4.60517	-4.60517	-4.60517	-4.60118	-0.673345
13	2016	0	1	1	2	3	2	1	1	0	0.15	0.06	0	0	0	0	0	0.0003	10	1	1.97254	1.42475	0.722292	-4.60517	-1.83258	-2.65926	-4.60517	-4.60517	-4.60517	-4.60517	-4.57561	2.30358
13	2016	1	1	0	2	3	2	1	1	0	0.15	0.06	0	0	0	0	0	0.0003	10	1	1.97254	1.42475	0.722292	-4.60517	-1.83258	-2.65926	-4.60517	-4.60517	-4.60517	-4.60517	-4.57561	2.30358
13	2016	1	1	1	2	4	2	2	2	0	0.15	0.06	0	0	0	0	0	0.0003	10	1	1.97254	1.42475	0.722292	-4.60517	-1.83258	-2.65926	-4.60517	-4.60517	-4.60517	-4.60517	-4.57561	2.30358
13	2016	0	0	1	2	1	2	3	1	0	0.15	0.06	0	0	0	0	0	0.0003	10	1	1.97254	1.42475	0.722292	-4.60517	-1.83258	-2.65926	-4.60517	-4.60517	-4.60517	-4.60517	-4.57561	2.30358
13	2016	1	1	0	2	2	2	2	2	0	0.15	0.06	0	0	0	0	0	0.0003	10	1	1.97254	1.42475	0.722292	-4.60517	-1.83258	-2.65926	-4.60517	-4.60517	-4.60517	-4.60517	-4.57561	2.30358
13	2016	1	1	0	2	1	2	3	1	0	0.15	0.01	0	0	0	0	0	0.0003	3	1	1.97254	1.42475	0.722292	-4.60517	-1.83258	-3.91202	-4.60517	-4.60517	-4.60517	-4.60517	-4.57561	1.10194
13	2016	0	1	1	2	1	2	3	1	0	0.15	0.01	0	0	0	0	0	0.0003	3	1	1.97254	1.42475	0.722292	-4.60517	-1.83258	-3.91202	-4.60517	-4.60517	-4.60517	-4.60517	-4.57561	1.10194
13	2016	1	1	1	2	3	2	3	1	0	0.15	0.01	0	0	0	0	0	0.0003	3	1	1.97254	1.42475	0.722292	-4.60517	-1.83258	-3.91202	-4.60517	-4.60517	-4.60517	-4.60517	-4.57561	1.10194
13	2016	1	1	0	2	3	2	2	2	0	0.15	0.01	0	0	0	0	0	0.0003	3	1	1.97254	1.42475	0.722292	-4.60517	-1.83258	-3.91202	-4.60517	-4.60517	-4.60517	-4.60517	-4.57561	1.10194
13	2016	0	0	1	2	3	2	0	0	0	0.1	0.02	0	0	0	0	0	4e-05	0.2	1	1.97254	1.42475	0.722292	-4.60517	-2.20728	-3.50656	-4.60517	-4.60517	-4.60517	-4.60517	-4.60118	-1.56065
13	2016	1	0	0	2	1	2	3	0	0	0.1	0.02	0	0	0	0	0	4e-05	0.2	1	1.97254	1.42475	0.722292	-4.60517	-2.20728	-3.50656	-4.60517	-4.60517	-4.60517	-4.60517	-4.60118	-1.56065
13	2016	1	1	1	2	2	2	1	1	0	0.03	0.04	0	0	0	0	0	0.0001	0.5	1	1.97254	1.42475	0.722292	-4.60517	-3.21888	-2.99573	-4.60517	-4.60517	-4.60517	-4.60517	-4.59522	-0.673345
13	2016	1	1	0	2	3	2	0	0	0	0.02	0.03	0	0	0	0	0	5e-05	0.5	1	1.97254	1.42475	0.722292	-4.60517	-3.50656	-3.21888	-4.60517	-4.60517	-4.60517	-4.60517	-4.60018	-0.673345
13	2016	0	1	1	1	2	2	0	1	0	0	0.2	0.02	0.04	0	1	0	0	1	1	1.97254	1.42475	0.722292	-4.60517	-4.60517	-1.56065	-3.50656	-2.99573	-4.60517	0.00995	-4.60517	0.00995
13	2016	1	0	0	1	3	2	1	1	0	0	0.2	0.02	0.04	0	1	0	0	1	1	1.97254	1.42475	0.722292	-4.60517	-4.60517	-1.56065	-3.50656	-2.99573	-4.60517	0.00995	-4.60517	0.00995
13	2016	0	1	0	1	4	2	0	1	0	0	0.2	0	0	0	0.25	0	0.0002	10	1	1.97254	1.42475	0.722292	-4.60517	-4.60517	-1.56065	-4.60517	-4.60517	-4.60517	-1.34707	-4.58537	2.30358
13	2016	0	1	1	1	2	2	2	2	0	0	0.1	0	0.07	0	0	0	0.0001	10	1	1.97254	1.42475	0.722292	-4.60517	-4.60517	-2.20728	-4.60517	-2.52573	-4.60517	-4.60517	-4.59522	2.30358
13	2016	0	0	0	1	6	2	2	2	0	0	0.1	0	0.07	0	0	0	0.0001	10	1	1.97254	1.42475	0.722292	-4.60517	-4.60517	-2.20728	-4.60517	-2.52573	-4.60517	-4.60517	-4.59522	2.30358
13	2016	1	1	0	1	4	2	0	1	0	0	0.09	0	0	0	0	0	5e-05	0.1	1	1.97254	1.42475	0.722292	-4.60517	-4.60517	-2.30259	-4.60517	-4.60517	-4.60517	-4.60517	-4.60018	-2.20728
13	2016	1	0	1	1	3	2	0	1	0	0	0.09	0	0	0	0	0	5e-05	0.1	1	1.97254	1.42475	0.722292	-4.60517	-4.60517	-2.30259	-4.60517	-4.60517	-4.60517	-4.60517	-4.60018	-2.20728
13	2016	1	1	0	1	2	2	1	1	10	0	0.3	0.05	0	0.1	0	0	0.0003	0	1	1.97254	1.42475	0.722292	2.30358	-4.60517	-1.17118	-2.81341	-4.60517	-2.20728	-4.60517	-4.57561	-4.60517
13	2016	0	1	1	1	2	2	0	1	10	0	0.3	0.05	0	0.1	0	0	0.0003	0	1	1.97254	1.42475	0.722292	2.30358	-4.60517	-1.17118	-2.81341	-4.60517	-2.20728	-4.60517	-4.57561	-4.60517
13	2016	0	1	1	1	4	2	2	2	0	0	0.2	0	0	0	2	0	0.0001	0	1	1.97254	1.42475	0.722292	-4.60517	-4.60517	-1.56065	-4.60517	-4.60517	-4.60517	0.698135	-4.59522	-4.60517
13	2016	1	1	0	1	6	2	2	2	0	0	0.2	0	0	0	2	0	0.0001	0	1	1.97254	1.42475	0.722292	-4.60517	-4.60517	-1.56065	-4.60517	-4.60517	-4.60517	0.698135	-4.59522	-4.60517
13	2016	1	0	1	1	3	4	1	0	1.2	0.6	0.03	0	0	0	0	0	0.0001	0.1	1	1.97254	1.42475	0.722292	0.19062	-0.494296	-3.21888	-4.60517	-4.60517	-4.60517	-4.60517	-4.59522	-2.20728
13	2016	0	1	1	2	3	2	0	1	0	0.015	0.2	0	0	1.7	0	0	0.00011	0.3	1	1.97254	1.42475	0.722292	-4.60517	-3.68888	-1.56065	-4.60517	-4.60517	0.536493	-4.60517	-4.59423	-1.17118
13	2016	1	1	0	2	2	2	0	1	0	0.015	0.2	0	0	1.7	0	0	0.00011	0.3	1	1.97254	1.42475	0.722292	-4.60517	-3.68888	-1.56065	-4.60517	-4.60517	0.536493	-4.60517	-4.59423	-1.17118
13	2016	1	1	0	2	3	1	2	2	0	0.015	0.2	0	0	1.7	0	0	0.00011	0.3	1	1.97254	1.42475	0.722292	-4.60517	-3.68888	-1.56065	-4.60517	-4.60517	0.536493	-4.60517	-4.59423	-1.17118
13	2016	1	1	1	2	1	2	0	1	0	0.072	0.24	0	0.3	0.2	0	0	0.003	0	1	1.97254	1.42475	0.722292	-4.60517	-2.50104	-1.38629	-4.60517	-1.17118	-1.56065	-4.60517	-4.34281	-4.60517
13	2016	0	1	0	2	1	2	0	1	0	0.072	0.24	0	0.3	0.2	0	0	0.003	0	1	1.97254	1.42475	0.722292	-4.60517	-2.50104	-1.38629	-4.60517	-1.17118	-1.56065	-4.60517	-4.34281	-4.60517
13	2016	1	0	1	2	1	2	0	1	0	0.072	0.24	0	0.3	0.2	0	0	0.003	0	1	1.97254	1.42475	0.722292	-4.60517	-2.50104	-1.38629	-4.60517	-1.17118	-1.56065	-4.60517	-4.34281	-4.60517
13	2016	0	0	0	2	2	2	0	1	0	0.072	0.24	0	0.3	0.2	0	0	0.003	0	1	1.97254	1.42475	0.722292	-4.60517	-2.50104	-1.38629	-4.60517	-1.17118	-1.56065	-4.60517	-4.34281	-4.60517
13	2016	1	1	1	2	3	2	2	2	0	0.072	0.24	0	0.3	0.2	0	0	0.003	0	1	1.97254	1.42475	0.722292	-4.60517	-2.50104	-1.38629	-4.60517	-1.17118	-1.56065	-4.60517	-4.34281	-4.60517
13	2016	0	1	0	2	4	2	2	2	0	0.072	0.24	0	0.3	0.2	0	0	0.003	0	1	1.97254	1.42475	0.722292	-4.60517	-2.50104	-1.38629	-4.60517	-1.17118	-1.56065	-4.60517	-4.34281	-4.60517
13	2016	0	1	1	2	5	2	0	1	0	0	0.05	0	0	0	0	0	0	7	1	1.97254	1.42475	0.722292	-4.60517	-4.60517	-2.81341	-4.60517	-4.60517	-4.60517	-4.60517	-4.60517	1.94734
13	2016	0	1	0	2	3	2	1	0	0	0	0.05	0	0	0	0	0	0	7	1	1.97254	1.42475	0.722292	-4.60517	-4.60517	-2.81341	-4.60517	-4.60517	-4.60517	-4.60517	-4.60517	1.94734
13	2016	1	0	1	2	1	2	1	1	0	0.021	0.06	0	0	0	0	0	5e-05	6	1	1.97254	1.42475	0.722292	-4.60517	-3.47377	-2.65926	-4.60517	-4.60517	-4.60517	-4.60517	-4.60018	1.79343
13	2016	1	0	0	2	2	2	1	1	0	0.021	0.06	0	0	0	0	0	5e-05	6	1	1.97254	1.42475	0.722292	-4.60517	-3.47377	-2.65926	-4.60517	-4.60517	-4.60517	-4.60517	-4.60018	1.79343
13	2016	1	1	1	2	6	2	2	2	0	0.021	0.06	0	0	0	0	0	5e-05	6	1	1.97254	1.42475	0.722292	-4.60517	-3.47377	-2.65926	-4.60517	-4.60517	-4.60517	-4.60517	-4.60018	1.79343
13	2016	0	1	1	2	2	2	1	1	0	0	0.2	0.06	1	0	0.5	0	5e-05	0	1	1.97254	1.42475	0.722292	-4.60517	-4.60517	-1.56065	-2.65926	0.00995	-4.60517	-0.673345	-4.60018	-4.60517
13	2016	0	1	0	2	2	2	0	1	0	0	0.2	0.06	1	0	0.5	0	5e-05	0	1	1.97254	1.42475	0.722292	-4.60517	-4.60517	-1.56065	-2.65926	0.00995	-4.60517	-0.673345	-4.60018	-4.60517
13	2016	0	0	1	2	3	2	0	1	0	0	0.2	0.06	1	0	0.5	0	5e-05	0	1	1.97254	1.42475	0.722292	-4.60517	-4.60517	-1.56065	-2.65926	0.00995	-4.60517	-0.673345	-4.60018	-4.60517
13	2016	1	0	0	2	5	2	1	1	0	0	0.2	0.06	1	0	0.5	0	5e-05	0	1	1.97254	1.42475	0.722292	-4.60517	-4.60517	-1.56065	-2.65926	0.00995	-4.60517	-0.673345	-4.60018	-4.60517
13	2016	1	1	1	2	2	2	1	1	6	0.036	0.2	0	0	0.2	0	0	0.002	10	1	1.97254	1.42475	0.722292	1.79343	-3.07911	-1.56065	-4.60517	-4.60517	-1.56065	-4.60517	-4.42285	2.30358
13	2016	0	1	0	2	2	2	0	1	6	0.036	0.2	0	0	0.2	0	0	0.002	10	1	1.97254	1.42475	0.722292	1.79343	-3.07911	-1.56065	-4.60517	-4.60517	-1.56065	-4.60517	-4.42285	2.30358
13	2016	1	1	0	2	2	2	1	1	0	0	0.2	0	0.05	0.1	0	17.5	0.002	0	1	1.97254	1.42475	0.722292	-4.60517	-4.60517	-1.56065	-4.60517	-2.81341	-2.20728	-4.60517	-4.42285	-4.60517
13	2016	1	1	1	2	1	2	1	1	0	0	0.125	0	0	0.15	0	0	0	5	1	1.97254	1.42475	0.722292	-4.60517	-4.60517	-2.00248	-4.60517	-4.60517	-1.83258	-4.60517	-4.60517	1.61144
13	2016	1	1	0	2	1	2	0	0	0	0	0.125	0	0	0.15	0	0	0	5	1	1.97254	1.42475	0.722292	-4.60517	-4.60517	-2.00248	-4.60517	-4.60517	-1.83258	-4.60517	-4.60517	1.61144
13	2016	0	1	0	2	1	2	1	1	0	0	0.05	0	0	0	0	0	6.5e-05	0	1	1.97254	1.42475	0.722292	-4.60517	-4.60517	-2.81341	-4.60517	-4.60517	-4.60517	-4.60517	-4.59869	-4.60517
13	2016	1	1	1	2	3	2	0	1	0	0	0.05	0	0	0	0	0	6.5e-05	0	1	1.97254	1.42475	0.722292	-4.60517	-4.60517	-2.81341	-4.60517	-4.60517	-4.60517	-4.60517	-4.59869	-4.60517
13	2016	0	0	0	2	2	2	0	0	0	0.78	0.1	0	0	0	0	0	1e-05	0	1	1.97254	1.42475	0.722292	-4.60517	-0.235722	-2.20728	-4.60517	-4.60517	-4.60517	-4.60517	-4.60417	-4.60517
13	2016	0	0	1	2	2	2	1	0	0	0	0.2	0	0	0	0	0	0.0001	2	1	1.97254	1.42475	0.722292	-4.60517	-4.60517	-1.56065	-4.60517	-4.60517	-4.60517	-4.60517	-4.59522	0.698135
13	2016	1	1	0	2	2	4	1	0	0	0	0.2	0	0	0	0	0	0.0001	2	1	1.97254	1.42475	0.722292	-4.60517	-4.60517	-1.56065	-4.60517	-4.60517	-4.60517	-4.60517	-4.59522	0.698135
13	2016	1	0	0	2	1	2	0	0	0	0	0.164	0	0.3	0.1	0	0	0.001	1	1	1.97254	1.42475	0.722292	-4.60517	-4.60517	-1.7487	-4.60517	-1.17118	-2.20728	-4.60517	-4.50986	0.00995
13	2016	0	0	1	2	2	2	1	1	0	0	0.164	0	0.3	0.1	0	0	0.001	1	1	1.97254	1.42475	0.722292	-4.60517	-4.60517	-1.7487	-4.60517	-1.17118	-2.20728	-4.60517	-4.50986	0.00995
13	2016	1	1	1	2	4	2	1	1	0	0	0.164	0	0.3	0.1	0	0	0.001	1	1	1.97254	1.42475	0.722292	-4.60517	-4.60517	-1.7487	-4.60517	-1.17118	-2.20728	-4.60517	-4.50986	0.00995
13	2016	1	1	0	2	3	2	2	2	0	0	0.164	0	0.3	0.1	0	0	0.001	1	1	1.97254	1.42475	0.722292	-4.60517	-4.60517	-1.7487	-4.60517	-1.17118	-2.20728	-4.60517	-4.50986	0.00995
13	2016	1	0	1	2	4	2	0	1	0	0.07	0.05	0	0	0	0	0	0.0001	0	1	1.97254	1.42475	0.722292	-4.60517	-2.52573	-2.81341	-4.60517	-4.60517	-4.60517	-4.60517	-4.59522	-4.60517
13	2016	1	1	0	2	3	2	1	0	0	0.07	0.05	0	0	0	0	0	0.0001	0	1	1.97254	1.42475	0.722292	-4.60517	-2.52573	-2.81341	-4.60517	-4.60517	-4.60517	-4.60517	-4.59522	-4.60517
13	2016	0	1	1	2	3	2	3	0	0	0.07	0.05	0	0	0	0	0	0.0001	0	1	1.97254	1.42475	0.722292	-4.60517	-2.52573	-2.81341	-4.60517	-4.60517	-4.60517	-4.60517	-4.59522	-4.60517
13	2016	1	0	0	2	2	2	2	2	0	0.07	0.05	0	0	0	0	0	0.0001	0	1	1.97254	1.42475	0.722292	-4.60517	-2.52573	-2.81341	-4.60517	-4.60517	-4.60517	-4.60517	-4.59522	-4.60517
13	2016	0	0	0	2	3	2	0	0	0	0.04	0.1	0.005	0	0	0	0	0.0001	5	1	1.97254	1.42475	0.722292	-4.60517	-2.99573	-2.20728	-4.1997	-4.60517	-4.60517	-4.60517	-4.59522	1.61144
13	2016	1	1	0	2	4	2	1	1	0	0.07	0.1	0	0	0	0	0	0.0001	3	1	1.97254	1.42475	0.722292	-4.60517	-2.52573	-2.20728	-4.60517	-4.60517	-4.60517	-4.60517	-4.59522	1.10194
13	2016	0	1	1	2	3	2	0	1	0	0.07	0.1	0	0	0	0	0	0.0001	3	1	1.97254	1.42475	0.722292	-4.60517	-2.52573	-2.20728	-4.60517	-4.60517	-4.60517	-4.60517	-4.59522	1.10194
13	2016	0	1	0	2	5	1	0	1	0	0.07	0.1	0	0	0	0	0	0.0001	3	1	1.97254	1.42475	0.722292	-4.60517	-2.52573	-2.20728	-4.60517	-4.60517	-4.60517	-4.60517	-4.59522	1.10194
13	2016	0	0	1	2	3	2	0	1	0	0.09	0.02	0	0	0	0	0	5e-05	2	1	1.97254	1.42475	0.722292	-4.60517	-2.30259	-3.50656	-4.60517	-4.60517	-4.60517	-4.60517	-4.60018	0.698135
13	2016	1	0	0	2	4	2	3	0	0	0.09	0.02	0	0	0	0	0	5e-05	2	1	1.97254	1.42475	0.722292	-4.60517	-2.30259	-3.50656	-4.60517	-4.60517	-4.60517	-4.60517	-4.60018	0.698135
13	2016	1	1	1	1	3	2	2	2	0	0	0.08	0.017	0.015	0	0	0	3e-05	4.5	1	1.97254	1.42475	0.722292	-4.60517	-4.60517	-2.40795	-3.61192	-3.68888	-4.60517	-4.60517	-4.60217	1.5063
13	2016	0	0	0	1	2	2	2	2	0	0	0.08	0.017	0.015	0	0	0	3e-05	4.5	1	1.97254	1.42475	0.722292	-4.60517	-4.60517	-2.40795	-3.61192	-3.68888	-4.60517	-4.60517	-4.60217	1.5063
13	2016	1	1	0	2	2	2	1	1	0	0.02	0.05	0	0	0	0	0	0.0001	2.5	1	1.97254	1.42475	0.722292	-4.60517	-3.50656	-2.81341	-4.60517	-4.60517	-4.60517	-4.60517	-4.59522	0.920283
13	2016	1	1	1	2	4	2	1	1	0	0.02	0.05	0	0	0	0	0	0.0001	2.5	1	1.97254	1.42475	0.722292	-4.60517	-3.50656	-2.81341	-4.60517	-4.60517	-4.60517	-4.60517	-4.59522	0.920283
13	2016	1	1	1	2	4	2	2	2	0	0.02	0.05	0	0	0	0	0	0.0001	2.5	1	1.97254	1.42475	0.722292	-4.60517	-3.50656	-2.81341	-4.60517	-4.60517	-4.60517	-4.60517	-4.59522	0.920283
13	2016	0	0	0	2	1	2	2	2	0	0.02	0.05	0	0	0	0	0	0.0001	2.5	1	1.97254	1.42475	0.722292	-4.60517	-3.50656	-2.81341	-4.60517	-4.60517	-4.60517	-4.60517	-4.59522	0.920283
13	2016	0	1	1	2	5	2	1	1	0	0.08	0.06	0	0	0	0	0	5e-05	0.5	1	1.97254	1.42475	0.722292	-4.60517	-2.40795	-2.65926	-4.60517	-4.60517	-4.60517	-4.60517	-4.60018	-0.673345
13	2016	0	0	0	2	3	2	0	1	0	0.08	0.06	0	0	0	0	0	5e-05	0.5	1	1.97254	1.42475	0.722292	-4.60517	-2.40795	-2.65926	-4.60517	-4.60517	-4.60517	-4.60517	-4.60018	-0.673345
13	2016	1	1	1	1	3	2	1	1	3	0.07	0.1	0	0	0	0	20	0.0001	10	1	1.97254	1.42475	0.722292	1.10194	-2.52573	-2.20728	-4.60517	-4.60517	-4.60517	-4.60517	-4.59522	2.30358
13	2016	0	1	0	1	3	2	3	1	3	0.07	0.1	0	0	0	0	20	0.0001	10	1	1.97254	1.42475	0.722292	1.10194	-2.52573	-2.20728	-4.60517	-4.60517	-4.60517	-4.60517	-4.59522	2.30358
13	2016	0	0	1	1	4	1	2	2	3	0.07	0.1	0	0	0	0	20	0.0001	10	1	1.97254	1.42475	0.722292	1.10194	-2.52573	-2.20728	-4.60517	-4.60517	-4.60517	-4.60517	-4.59522	2.30358
13	2016	0	1	0	2	2	2	1	0	0	0.08	0.02	0	0	0	0	0	0.0001	1	1	1.97254	1.42475	0.722292	-4.60517	-2.40795	-3.50656	-4.60517	-4.60517	-4.60517	-4.60517	-4.59522	0.00995
13	2016	1	1	1	2	2	2	1	1	0	0.08	0.02	0	0	0	0	0	0.0001	1	1	1.97254	1.42475	0.722292	-4.60517	-2.40795	-3.50656	-4.60517	-4.60517	-4.60517	-4.60517	-4.59522	0.00995
13	2016	1	0	1	2	3	2	0	0	0	0.2	0.02	0	0	0	0	0	0.0001	0.03	1	1.97254	1.42475	0.722292	-4.60517	-1.56065	-3.50656	-4.60517	-4.60517	-4.60517	-4.60517	-4.59522	-3.21888
13	2016	1	1	0	2	1	2	0	0	0	0.2	0.02	0	0	0	0	0	0.0001	0.03	1	1.97254	1.42475	0.722292	-4.60517	-1.56065	-3.50656	-4.60517	-4.60517	-4.60517	-4.60517	-4.59522	-3.21888
13	2016	0	1	1	2	3	2	1	1	3.5	0	0.08	0	0	0	0	0	6e-05	2	1	1.97254	1.42475	0.722292	1.25562	-4.60517	-2.40795	-4.60517	-4.60517	-4.60517	-4.60517	-4.59919	0.698135
13	2016	1	0	0	2	3	2	1	1	3.5	0	0.08	0	0	0	0	0	6e-05	2	1	1.97254	1.42475	0.722292	1.25562	-4.60517	-2.40795	-4.60517	-4.60517	-4.60517	-4.60517	-4.59919	0.698135
13	2016	1	1	1	2	3	2	1	1	0	0.04	0.08	0	0	0	0	0	0.0001	3	1	1.97254	1.42475	0.722292	-4.60517	-2.99573	-2.40795	-4.60517	-4.60517	-4.60517	-4.60517	-4.59522	1.10194
13	2016	1	0	0	2	1	4	1	0	0	0.04	0.08	0	0	0	0	0	0.0001	3	1	1.97254	1.42475	0.722292	-4.60517	-2.99573	-2.40795	-4.60517	-4.60517	-4.60517	-4.60517	-4.59522	1.10194
13	2016	0	1	0	2	2	2	0	0	0	0.04	0.08	0	0	0	0	0	0.0001	3	1	1.97254	1.42475	0.722292	-4.60517	-2.99573	-2.40795	-4.60517	-4.60517	-4.60517	-4.60517	-4.59522	1.10194
13	2016	0	1	0	2	2	2	2	2	2	0	0.15	0	0	0	0	0	5e-05	0.6	1	1.97254	1.42475	0.722292	0.698135	-4.60517	-1.83258	-4.60517	-4.60517	-4.60517	-4.60517	-4.60018	-0.494296
13	2016	1	0	1	2	2	2	3	1	0	0.1	0.05	0	0	0	0	0	0.0001	1	1	1.97254	1.42475	0.722292	-4.60517	-2.20728	-2.81341	-4.60517	-4.60517	-4.60517	-4.60517	-4.59522	0.00995
13	2016	1	0	0	2	1	2	3	0	0	0.1	0.05	0	0	0	0	0	0.0001	1	1	1.97254	1.42475	0.722292	-4.60517	-2.20728	-2.81341	-4.60517	-4.60517	-4.60517	-4.60517	-4.59522	0.00995
13	2016	1	1	1	2	3	2	1	1	0	0.1	0.05	0	0	0	0	0	0.0001	1	1	1.97254	1.42475	0.722292	-4.60517	-2.20728	-2.81341	-4.60517	-4.60517	-4.60517	-4.60517	-4.59522	0.00995
13	2016	1	1	0	2	2	2	0	1	0	0.1	0.05	0	0	0	0	0	0.0001	1	1	1.97254	1.42475	0.722292	-4.60517	-2.20728	-2.81341	-4.60517	-4.60517	-4.60517	-4.60517	-4.59522	0.00995
13	2016	0	0	0	2	1	4	3	0	0	0	0.01	0	0	0	0	0	0	0	1	1.97254	1.42475	0.722292	-4.60517	-4.60517	-3.91202	-4.60517	-4.60517	-4.60517	-4.60517	-4.60517	-4.60517
13	2016	0	0	1	2	3	2	0	1	0	0.038	0.05	0	0	0	0	0	0.0002	25	1	1.97254	1.42475	0.722292	-4.60517	-3.03655	-2.81341	-4.60517	-4.60517	-4.60517	-4.60517	-4.58537	3.21928
13	2016	1	1	0	2	2	2	1	0	0	0.038	0.05	0	0	0	0	0	0.0002	25	1	1.97254	1.42475	0.722292	-4.60517	-3.03655	-2.81341	-4.60517	-4.60517	-4.60517	-4.60517	-4.58537	3.21928
13	2016	0	1	1	2	4	1	1	1	0	0.038	0.05	0	0	0	0	0	0.0002	25	1	1.97254	1.42475	0.722292	-4.60517	-3.03655	-2.81341	-4.60517	-4.60517	-4.60517	-4.60517	-4.58537	3.21928
13	2016	0	1	1	2	2	2	0	1	0	0.06	0.2	0	0	0	0	0	0.0001	6	1	1.97254	1.42475	0.722292	-4.60517	-2.65926	-1.56065	-4.60517	-4.60517	-4.60517	-4.60517	-4.59522	1.79343
13	2016	1	1	0	2	1	2	3	1	0	0.06	0.2	0	0	0	0	0	0.0001	6	1	1.97254	1.42475	0.722292	-4.60517	-2.65926	-1.56065	-4.60517	-4.60517	-4.60517	-4.60517	-4.59522	1.79343
13	2016	1	1	1	2	2	2	0	1	0	0.06	0.2	0	0	0	0	0	0.0001	6	1	1.97254	1.42475	0.722292	-4.60517	-2.65926	-1.56065	-4.60517	-4.60517	-4.60517	-4.60517	-4.59522	1.79343
13	2016	1	1	0	2	3	2	1	1	0	0.06	0.2	0	0	0	0	0	0.0001	6	1	1.97254	1.42475	0.722292	-4.60517	-2.65926	-1.56065	-4.60517	-4.60517	-4.60517	-4.60517	-4.59522	1.79343
13	2016	1	1	1	2	2	2	3	1	0	0.21	0.01	0	0	0	0	0	0	0.1	1	1.97254	1.42475	0.722292	-4.60517	-1.51413	-3.91202	-4.60517	-4.60517	-4.60517	-4.60517	-4.60517	-2.20728
13	2016	0	1	0	2	1	2	3	1	0	0.21	0.01	0	0	0	0	0	0	0.1	1	1.97254	1.42475	0.722292	-4.60517	-1.51413	-3.91202	-4.60517	-4.60517	-4.60517	-4.60517	-4.60517	-2.20728
13	2016	1	0	1	2	3	2	1	0	0	0.05	0.018	0	0	0	0	0	0.0001	0.2	1	1.97254	1.42475	0.722292	-4.60517	-2.81341	-3.57555	-4.60517	-4.60517	-4.60517	-4.60517	-4.59522	-1.56065
13	2016	0	0	0	2	2	2	3	0	0	0.05	0.018	0	0	0	0	0	0.0001	0.2	1	1.97254	1.42475	0.722292	-4.60517	-2.81341	-3.57555	-4.60517	-4.60517	-4.60517	-4.60517	-4.59522	-1.56065
13	2016	1	1	0	2	2	2	3	0	2.8	0.008	0.05	0	0	0	0	50	0.0001	5	1	1.97254	1.42475	0.722292	1.03318	-4.01738	-2.81341	-4.60517	-4.60517	-4.60517	-4.60517	-4.59522	1.61144
13	2016	1	1	1	2	3	2	0	1	2.8	0.008	0.05	0	0	0	0	50	0.0001	5	1	1.97254	1.42475	0.722292	1.03318	-4.01738	-2.81341	-4.60517	-4.60517	-4.60517	-4.60517	-4.59522	1.61144
13	2016	1	0	0	2	2	2	1	0	0	0.015	0.02	0	0	0	0	0	0.0001	0	1	1.97254	1.42475	0.722292	-4.60517	-3.68888	-3.50656	-4.60517	-4.60517	-4.60517	-4.60517	-4.59522	-4.60517
13	2016	0	0	1	2	2	2	0	0	0	0.015	0.02	0	0	0	0	0	0.0001	0	1	1.97254	1.42475	0.722292	-4.60517	-3.68888	-3.50656	-4.60517	-4.60517	-4.60517	-4.60517	-4.59522	-4.60517
13	2016	1	0	1	2	4	4	0	0	0	0.12	0.15	0	0	0	0	0	2.6e-05	0.5	1	1.97254	1.42475	0.722292	-4.60517	-2.04022	-1.83258	-4.60517	-4.60517	-4.60517	-4.60517	-4.60257	-0.673345
13	2016	1	1	0	2	4	2	1	1	0	0.12	0.15	0	0	0	0	0	2.6e-05	0.5	1	1.97254	1.42475	0.722292	-4.60517	-2.04022	-1.83258	-4.60517	-4.60517	-4.60517	-4.60517	-4.60257	-0.673345
13	2016	1	1	1	2	2	2	1	1	0	0.014	0.03	0	0	0	0	0	5e-05	5	1	1.97254	1.42475	0.722292	-4.60517	-3.7297	-3.21888	-4.60517	-4.60517	-4.60517	-4.60517	-4.60018	1.61144
13	2016	0	0	0	1	3	2	0	0	0	0	0.3	0	0	0	0	0	0.0001	10	1	1.97254	1.42475	0.722292	-4.60517	-4.60517	-1.17118	-4.60517	-4.60517	-4.60517	-4.60517	-4.59522	2.30358
13	2016	1	1	1	1	1	2	1	1	0	0.03	0.4	0	0	0.06	0	0	0.0007	0.5	1	1.97254	1.42475	0.722292	-4.60517	-3.21888	-0.891598	-4.60517	-4.60517	-2.65926	-4.60517	-4.53751	-0.673345
13	2016	1	1	0	1	1	2	1	0	0	0.03	0.4	0	0	0.06	0	0	0.0007	0.5	1	1.97254	1.42475	0.722292	-4.60517	-3.21888	-0.891598	-4.60517	-4.60517	-2.65926	-4.60517	-4.53751	-0.673345
13	2016	1	0	1	1	2	2	0	1	0	0.03	0.4	0	0	0.06	0	0	0.0007	0.5	1	1.97254	1.42475	0.722292	-4.60517	-3.21888	-0.891598	-4.60517	-4.60517	-2.65926	-4.60517	-4.53751	-0.673345
13	2016	0	1	0	1	3	2	2	2	0	0.03	0.4	0	0	0.06	0	0	0.0007	0.5	1	1.97254	1.42475	0.722292	-4.60517	-3.21888	-0.891598	-4.60517	-4.60517	-2.65926	-4.60517	-4.53751	-0.673345
13	2016	0	1	0	2	1	2	3	0	0	0	0.05	0	0	0	0	0	2e-05	0.3	1	1.97254	1.42475	0.722292	-4.60517	-4.60517	-2.81341	-4.60517	-4.60517	-4.60517	-4.60517	-4.60317	-1.17118
13	2016	0	0	0	2	1	2	0	0	0	0	0.03	0	0	0	0	0	1e-05	0.2	1	1.97254	1.42475	0.722292	-4.60517	-4.60517	-3.21888	-4.60517	-4.60517	-4.60517	-4.60517	-4.60417	-1.56065
13	2016	1	1	1	2	2	2	1	1	0	0.09	0.03	0	0	0	0	0	5e-05	10	1	1.97254	1.42475	0.722292	-4.60517	-2.30259	-3.21888	-4.60517	-4.60517	-4.60517	-4.60517	-4.60018	2.30358
13	2016	0	1	0	2	2	2	1	0	0	0.09	0.03	0	0	0	0	0	5e-05	10	1	1.97254	1.42475	0.722292	-4.60517	-2.30259	-3.21888	-4.60517	-4.60517	-4.60517	-4.60517	-4.60018	2.30358
13	2016	0	1	0	2	3	2	1	1	0	0.03	0.07	0	0	0	0	0	3e-05	6	1	1.97254	1.42475	0.722292	-4.60517	-3.21888	-2.52573	-4.60517	-4.60517	-4.60517	-4.60517	-4.60217	1.79343
13	2016	1	1	1	2	3	2	1	1	0	0.03	0.07	0	0	0	0	0	3e-05	6	1	1.97254	1.42475	0.722292	-4.60517	-3.21888	-2.52573	-4.60517	-4.60517	-4.60517	-4.60517	-4.60217	1.79343
13	2016	0	1	0	2	2	2	0	0	0	0.09	0.04	0	0	0.08	0	0	0.0005	0	1	1.97254	1.42475	0.722292	-4.60517	-2.30259	-2.99573	-4.60517	-4.60517	-2.40795	-4.60517	-4.55638	-4.60517
13	2016	1	0	1	2	2	2	1	1	0	0.09	0.04	0	0	0.08	0	0	0.0005	0	1	1.97254	1.42475	0.722292	-4.60517	-2.30259	-2.99573	-4.60517	-4.60517	-2.40795	-4.60517	-4.55638	-4.60517
13	2016	1	1	0	2	2	2	1	0	6.5	0	0.24	0	0	0	0	0	0.0001	2.5	1	1.97254	1.42475	0.722292	1.87334	-4.60517	-1.38629	-4.60517	-4.60517	-4.60517	-4.60517	-4.59522	0.920283
13	2016	0	1	0	2	2	2	1	1	0	0.06	0.035	0	0	0	0	0	0.0003	0	1	1.97254	1.42475	0.722292	-4.60517	-2.65926	-3.10109	-4.60517	-4.60517	-4.60517	-4.60517	-4.57561	-4.60517
13	2016	0	1	1	2	3	1	2	2	0	0.06	0.035	0	0	0	0	0	0.0003	0	1	1.97254	1.42475	0.722292	-4.60517	-2.65926	-3.10109	-4.60517	-4.60517	-4.60517	-4.60517	-4.57561	-4.60517
13	2016	0	0	1	2	2	2	0	1	0	0.11	0.05	0.03	0	0	0	0	0.0001	10	1	1.97254	1.42475	0.722292	-4.60517	-2.12026	-2.81341	-3.21888	-4.60517	-4.60517	-4.60517	-4.59522	2.30358
13	2016	0	1	0	2	2	2	0	1	0	0.11	0.05	0.03	0	0	0	0	0.0001	10	1	1.97254	1.42475	0.722292	-4.60517	-2.12026	-2.81341	-3.21888	-4.60517	-4.60517	-4.60517	-4.59522	2.30358
13	2016	1	0	0	2	1	2	0	0	0	0.06	0.01	0	0	0	0	0	2e-06	2	1	1.97254	1.42475	0.722292	-4.60517	-2.65926	-3.91202	-4.60517	-4.60517	-4.60517	-4.60517	-4.60497	0.698135
13	2016	0	0	1	2	1	2	1	0	0	0.06	0.01	0	0	0	0	0	2e-06	2	1	1.97254	1.42475	0.722292	-4.60517	-2.65926	-3.91202	-4.60517	-4.60517	-4.60517	-4.60517	-4.60497	0.698135
13	2016	0	1	0	1	2	2	0	1	2.4	0.12	0.07	0	0	0	0	7.5	5e-06	1	1	1.97254	1.42475	0.722292	0.879627	-2.04022	-2.52573	-4.60517	-4.60517	-4.60517	-4.60517	-4.60467	0.00995
13	2016	1	1	1	2	2	2	1	1	0	0.11	0.1	0	0	0	0	0	5e-05	0.5	1	1.97254	1.42475	0.722292	-4.60517	-2.12026	-2.20728	-4.60517	-4.60517	-4.60517	-4.60517	-4.60018	-0.673345
13	2016	1	0	0	2	1	2	0	0	0	0.11	0.1	0	0	0	0	0	5e-05	0.5	1	1.97254	1.42475	0.722292	-4.60517	-2.12026	-2.20728	-4.60517	-4.60517	-4.60517	-4.60517	-4.60018	-0.673345
13	2016	0	1	1	2	3	2	1	1	0	0	0.15	0.1	0.3	0	0	0	0	1.2	1	1.97254	1.42475	0.722292	-4.60517	-4.60517	-1.83258	-2.20728	-1.17118	-4.60517	-4.60517	-4.60517	0.19062
13	2016	1	0	0	2	3	2	2	2	0	0.11	0.1	0	0	0	0	0	5e-05	0.5	1	1.97254	1.42475	0.722292	-4.60517	-2.12026	-2.20728	-4.60517	-4.60517	-4.60517	-4.60517	-4.60018	-0.673345
13	2016	1	0	0	2	4	2	2	2	0	0.11	0.1	0	0	0	0	0	5e-05	0.5	1	1.97254	1.42475	0.722292	-4.60517	-2.12026	-2.20728	-4.60517	-4.60517	-4.60517	-4.60517	-4.60018	-0.673345
13	2016	0	1	0	2	1	4	0	1	0	0.08	0.04	0	0	0	0	0	3e-05	2.6	1	1.97254	1.42475	0.722292	-4.60517	-2.40795	-2.99573	-4.60517	-4.60517	-4.60517	-4.60517	-4.60217	0.95935
13	2016	1	1	0	2	3	1	2	2	0	0.08	0.04	0	0	0	0	0	3e-05	2.6	1	1.97254	1.42475	0.722292	-4.60517	-2.40795	-2.99573	-4.60517	-4.60517	-4.60517	-4.60517	-4.60217	0.95935
13	2016	1	0	0	2	1	2	2	2	0	0	0.03	0	0	0	0	0	3e-05	0.02	1	1.97254	1.42475	0.722292	-4.60517	-4.60517	-3.21888	-4.60517	-4.60517	-4.60517	-4.60517	-4.60217	-3.50656
13	2016	0	1	1	2	3	2	2	2	0	0	0.03	0	0	0	0	0	3e-05	0.02	1	1.97254	1.42475	0.722292	-4.60517	-4.60517	-3.21888	-4.60517	-4.60517	-4.60517	-4.60517	-4.60217	-3.50656
13	2016	1	0	0	1	1	2	0	0	0	0	0.09	0	0	0	0	23.5	2e-05	0	1	1.97254	1.42475	0.722292	-4.60517	-4.60517	-2.30259	-4.60517	-4.60517	-4.60517	-4.60517	-4.60317	-4.60517
13	2016	0	0	1	1	4	2	1	0	0	0	0.09	0	0	0	0	23.5	2e-05	0	1	1.97254	1.42475	0.722292	-4.60517	-4.60517	-2.30259	-4.60517	-4.60517	-4.60517	-4.60517	-4.60317	-4.60517
13	2016	0	0	0	2	1	2	0	1	0	0	0.215	0	0.08	0	0.23	0	1.8e-05	9	1	1.97254	1.42475	0.722292	-4.60517	-4.60517	-1.49165	-4.60517	-2.40795	-4.60517	-1.42712	-4.60337	2.19834
13	2016	1	1	0	1	4	4	2	2	0	0	0.09	0	0	0	0	23.5	2e-05	0	1	1.97254	1.42475	0.722292	-4.60517	-4.60517	-2.30259	-4.60517	-4.60517	-4.60517	-4.60517	-4.60317	-4.60517
13	2016	0	1	0	1	1	2	3	1	0	0	0.1	0.17	0.08	8	0.6	0	0.001	0	1	1.97254	1.42475	0.722292	-4.60517	-4.60517	-2.20728	-1.7148	-2.40795	2.08069	-0.494296	-4.50986	-4.60517
13	2016	0	0	1	1	3	2	1	1	6	0.08	0.05	0.05	0.02	0.2	0.01	15	0.0006	0.5	1	1.97254	1.42475	0.722292	1.79343	-2.40795	-2.81341	-2.81341	-3.50656	-1.56065	-3.91202	-4.5469	-0.673345
13	2016	1	1	1	1	5	2	1	1	0	0	0.1	0.17	0.08	8	0.6	0	0.001	0	1	1.97254	1.42475	0.722292	-4.60517	-4.60517	-2.20728	-1.7148	-2.40795	2.08069	-0.494296	-4.50986	-4.60517
13	2016	1	1	1	1	4	2	1	1	6	0.08	0.05	0.05	0.02	0.2	0.01	15	0.0006	0.5	1	1.97254	1.42475	0.722292	1.79343	-2.40795	-2.81341	-2.81341	-3.50656	-1.56065	-3.91202	-4.5469	-0.673345
13	2016	1	0	1	1	3	2	1	1	0	0.01	0.06	0	0.02	0	0	0	2e-05	0	1	1.97254	1.42475	0.722292	-4.60517	-3.91202	-2.65926	-4.60517	-3.50656	-4.60517	-4.60517	-4.60317	-4.60517
13	2016	0	0	1	2	3	2	0	1	0	0.1	0.03	0	0	0	0	0	0.0002	3	1	1.97254	1.42475	0.722292	-4.60517	-2.20728	-3.21888	-4.60517	-4.60517	-4.60517	-4.60517	-4.58537	1.10194
13	2016	0	1	0	2	4	2	1	1	0	0.1	0.03	0	0	0	0	0	0.0002	3	1	1.97254	1.42475	0.722292	-4.60517	-2.20728	-3.21888	-4.60517	-4.60517	-4.60517	-4.60517	-4.58537	1.10194
13	2016	1	0	0	1	1	2	0	0	0	0.03	0.2	0.005	0.04	0.2	0	0	0.0001	10	1	1.97254	1.42475	0.722292	-4.60517	-3.21888	-1.56065	-4.1997	-2.99573	-1.56065	-4.60517	-4.59522	2.30358
13	2016	0	0	1	1	5	2	0	1	0	0.03	0.2	0.005	0.04	0.2	0	0	0.0001	10	1	1.97254	1.42475	0.722292	-4.60517	-3.21888	-1.56065	-4.1997	-2.99573	-1.56065	-4.60517	-4.59522	2.30358
13	2016	1	1	1	1	2	2	0	1	0	0.03	0.2	0.005	0.04	0.2	0	0	0.0001	10	1	1.97254	1.42475	0.722292	-4.60517	-3.21888	-1.56065	-4.1997	-2.99573	-1.56065	-4.60517	-4.59522	2.30358
13	2016	1	0	0	1	3	2	1	1	0	0.03	0.2	0.005	0.04	0.2	0	0	0.0001	10	1	1.97254	1.42475	0.722292	-4.60517	-3.21888	-1.56065	-4.1997	-2.99573	-1.56065	-4.60517	-4.59522	2.30358
13	2016	1	1	0	2	3	2	1	1	0	0.01	0.02	0	0	0	0	0	2e-06	0	1	1.97254	1.42475	0.722292	-4.60517	-3.91202	-3.50656	-4.60517	-4.60517	-4.60517	-4.60517	-4.60497	-4.60517
13	2016	1	1	1	2	3	2	2	2	0	0.01	0.02	0	0	0	0	0	2e-06	0	1	1.97254	1.42475	0.722292	-4.60517	-3.91202	-3.50656	-4.60517	-4.60517	-4.60517	-4.60517	-4.60497	-4.60517
13	2016	0	1	0	2	4	2	1	1	0	0	0.3	0.1	0.1	0	0.2	0	0.0005	5	1	1.97254	1.42475	0.722292	-4.60517	-4.60517	-1.17118	-2.20728	-2.20728	-4.60517	-1.56065	-4.55638	1.61144
13	2016	0	1	1	2	1	2	0	1	0	0	0.015	0	0	0	0	0	3e-05	3	1	1.97254	1.42475	0.722292	-4.60517	-4.60517	-3.68888	-4.60517	-4.60517	-4.60517	-4.60517	-4.60217	1.10194
13	2016	0	1	0	2	3	2	0	1	0	0	0.015	0	0	0	0	0	3e-05	3	1	1.97254	1.42475	0.722292	-4.60517	-4.60517	-3.68888	-4.60517	-4.60517	-4.60517	-4.60517	-4.60217	1.10194
13	2016	1	0	0	2	1	2	1	1	0	0.008	0.05	0	0	0.04	0	0	0.0003	3	1	1.97254	1.42475	0.722292	-4.60517	-4.01738	-2.81341	-4.60517	-4.60517	-2.99573	-4.60517	-4.57561	1.10194
13	2016	1	1	1	2	1	2	0	1	0	0.008	0.05	0	0	0.04	0	0	0.0003	3	1	1.97254	1.42475	0.722292	-4.60517	-4.01738	-2.81341	-4.60517	-4.60517	-2.99573	-4.60517	-4.57561	1.10194
13	2016	1	1	1	2	4	2	1	1	0	0.008	0.05	0	0	0.04	0	0	0.0003	3	1	1.97254	1.42475	0.722292	-4.60517	-4.01738	-2.81341	-4.60517	-4.60517	-2.99573	-4.60517	-4.57561	1.10194
13	2016	0	1	0	2	4	2	0	1	0	0	0.2	0.1	0.03	0	0	0	0.0002	4	1	1.97254	1.42475	0.722292	-4.60517	-4.60517	-1.56065	-2.20728	-3.21888	-4.60517	-4.60517	-4.58537	1.38879
13	2016	1	1	0	2	2	2	1	1	0	0.008	0.05	0	0	0.04	0	0	0.0003	3	1	1.97254	1.42475	0.722292	-4.60517	-4.01738	-2.81341	-4.60517	-4.60517	-2.99573	-4.60517	-4.57561	1.10194
13	2016	1	1	0	2	1	2	1	1	0	0.5	0.15	0	0	0	0	0	3e-05	0	1	1.97254	1.42475	0.722292	-4.60517	-0.673345	-1.83258	-4.60517	-4.60517	-4.60517	-4.60517	-4.60217	-4.60517
13	2016	0	1	1	2	3	2	0	0	0	0.006	0.05	0	0	0	0	0	0.0002	3	1	1.97254	1.42475	0.722292	-4.60517	-4.13517	-2.81341	-4.60517	-4.60517	-4.60517	-4.60517	-4.58537	1.10194
13	2016	1	0	0	2	1	2	0	0	0	0.006	0.05	0	0	0	0	0	0.0002	3	1	1.97254	1.42475	0.722292	-4.60517	-4.13517	-2.81341	-4.60517	-4.60517	-4.60517	-4.60517	-4.58537	1.10194
13	2016	1	1	1	2	1	2	2	2	0	0	0.1	0	0	0	0	0	1.5e-05	0	1	1.97254	1.42475	0.722292	-4.60517	-4.60517	-2.20728	-4.60517	-4.60517	-4.60517	-4.60517	-4.60367	-4.60517
13	2016	1	1	0	2	4	2	0	1	0.45	0	0.04	0.012	0	0.2	0	0	0.0005	6	1	1.97254	1.42475	0.722292	-0.776529	-4.60517	-2.99573	-3.81671	-4.60517	-1.56065	-4.60517	-4.55638	1.79343
13	2016	1	1	1	2	4	2	0	1	0.45	0	0.04	0.012	0	0.2	0	0	0.0005	6	1	1.97254	1.42475	0.722292	-0.776529	-4.60517	-2.99573	-3.81671	-4.60517	-1.56065	-4.60517	-4.55638	1.79343
13	2016	1	0	1	2	2	2	0	1	0.45	0	0.04	0.012	0	0.2	0	0	0.0005	6	1	1.97254	1.42475	0.722292	-0.776529	-4.60517	-2.99573	-3.81671	-4.60517	-1.56065	-4.60517	-4.55638	1.79343
13	2016	0	0	0	2	1	2	1	0	0.45	0	0.04	0.012	0	0.2	0	0	0.0005	6	1	1.97254	1.42475	0.722292	-0.776529	-4.60517	-2.99573	-3.81671	-4.60517	-1.56065	-4.60517	-4.55638	1.79343
13	2016	0	1	0	2	4	2	1	1	2	0.024	0.05	0	0	0	0	0	0	0	1	1.97254	1.42475	0.722292	0.698135	-3.38139	-2.81341	-4.60517	-4.60517	-4.60517	-4.60517	-4.60517	-4.60517
13	2016	1	1	1	2	3	2	1	1	2	0.024	0.05	0	0	0	0	0	0	0	1	1.97254	1.42475	0.722292	0.698135	-3.38139	-2.81341	-4.60517	-4.60517	-4.60517	-4.60517	-4.60517	-4.60517
13	2016	1	1	0	2	5	1	2	2	2	0.024	0.05	0	0	0	0	0	0	0	1	1.97254	1.42475	0.722292	0.698135	-3.38139	-2.81341	-4.60517	-4.60517	-4.60517	-4.60517	-4.60517	-4.60517
13	2016	1	1	0	2	6	2	2	2	0	0	0.04	0	0	0	0	0	0.0001	0	1	1.97254	1.42475	0.722292	-4.60517	-4.60517	-2.99573	-4.60517	-4.60517	-4.60517	-4.60517	-4.59522	-4.60517
13	2016	1	1	1	2	4	2	0	1	0	0.012	0.03	0	0.4	0	0.01	0	0.0005	2	1	1.97254	1.42475	0.722292	-4.60517	-3.81671	-3.21888	-4.60517	-0.891598	-4.60517	-3.91202	-4.55638	0.698135
13	2016	1	1	0	2	4	2	0	1	0	0.012	0.03	0	0.4	0	0.01	0	0.0005	2	1	1.97254	1.42475	0.722292	-4.60517	-3.81671	-3.21888	-4.60517	-0.891598	-4.60517	-3.91202	-4.55638	0.698135
13	2016	1	1	0	2	5	2	2	2	6	0	0.13	0	0	0	0	0	0	0	1	1.97254	1.42475	0.722292	1.79343	-4.60517	-1.96611	-4.60517	-4.60517	-4.60517	-4.60517	-4.60517	-4.60517
13	2016	1	1	1	2	4	1	1	1	0	0.012	0.03	0	0.4	0	0.01	0	0.0005	2	1	1.97254	1.42475	0.722292	-4.60517	-3.81671	-3.21888	-4.60517	-0.891598	-4.60517	-3.91202	-4.55638	0.698135
13	2016	0	1	1	2	3	2	0	1	1.2	0.002	0.03	0	0	0	0	0	3e-05	0	1	1.97254	1.42475	0.722292	0.19062	-4.42285	-3.21888	-4.60517	-4.60517	-4.60517	-4.60517	-4.60217	-4.60517
13	2016	1	1	1	2	3	2	1	1	0	0.03	0.03	0	0	0	0	0	5e-05	0	1	1.97254	1.42475	0.722292	-4.60517	-3.21888	-3.21888	-4.60517	-4.60517	-4.60517	-4.60517	-4.60018	-4.60517
13	2016	0	0	0	2	3	2	1	1	0	0.03	0.03	0	0	0	0	0	5e-05	0	1	1.97254	1.42475	0.722292	-4.60517	-3.21888	-3.21888	-4.60517	-4.60517	-4.60517	-4.60517	-4.60018	-4.60517
13	2016	1	0	0	2	1	4	3	0	3	0	0.2	0	0	0	0	0	2e-05	1	1	1.97254	1.42475	0.722292	1.10194	-4.60517	-1.56065	-4.60517	-4.60517	-4.60517	-4.60517	-4.60317	0.00995
13	2016	0	1	1	2	2	2	0	1	3	0	0.2	0	0	0	0	0	2e-05	1	1	1.97254	1.42475	0.722292	1.10194	-4.60517	-1.56065	-4.60517	-4.60517	-4.60517	-4.60517	-4.60317	0.00995
13	2016	1	1	0	2	1	2	1	1	3	0	0.2	0	0	0	0	0	2e-05	1	1	1.97254	1.42475	0.722292	1.10194	-4.60517	-1.56065	-4.60517	-4.60517	-4.60517	-4.60517	-4.60317	0.00995
13	2016	1	0	0	2	2	2	1	1	0	0.01	0.05	0	0	0	0	20	4e-05	10	1	1.97254	1.42475	0.722292	-4.60517	-3.91202	-2.81341	-4.60517	-4.60517	-4.60517	-4.60517	-4.60118	2.30358
13	2016	1	1	1	2	1	2	0	0	0	0.01	0.05	0	0	0	0	20	4e-05	10	1	1.97254	1.42475	0.722292	-4.60517	-3.91202	-2.81341	-4.60517	-4.60517	-4.60517	-4.60517	-4.60118	2.30358
13	2016	1	1	1	2	4	1	1	1	0	0.01	0.05	0	0	0	0	20	4e-05	10	1	1.97254	1.42475	0.722292	-4.60517	-3.91202	-2.81341	-4.60517	-4.60517	-4.60517	-4.60517	-4.60118	2.30358
13	2016	1	1	0	2	4	2	1	1	5	0	0.1	0.05	0	0.2	0	0	0.0003	0	1	1.97254	1.42475	0.722292	1.61144	-4.60517	-2.20728	-2.81341	-4.60517	-1.56065	-4.60517	-4.57561	-4.60517
13	2016	0	1	1	2	2	2	0	1	5	0	0.1	0.05	0	0.2	0	0	0.0003	0	1	1.97254	1.42475	0.722292	1.61144	-4.60517	-2.20728	-2.81341	-4.60517	-1.56065	-4.60517	-4.57561	-4.60517
13	2016	1	1	1	2	3	1	2	2	5	0	0.1	0.05	0	0.2	0	0	0.0003	0	1	1.97254	1.42475	0.722292	1.61144	-4.60517	-2.20728	-2.81341	-4.60517	-1.56065	-4.60517	-4.57561	-4.60517
13	2016	1	1	1	2	1	2	0	1	0	0.02	0.1	0.05	0	0	0	0	0.0001	2	1	1.97254	1.42475	0.722292	-4.60517	-3.50656	-2.20728	-2.81341	-4.60517	-4.60517	-4.60517	-4.59522	0.698135
13	2016	0	1	0	2	1	2	0	1	0	0	0.03	0	0	0	0	0	5e-05	0	1	1.97254	1.42475	0.722292	-4.60517	-4.60517	-3.21888	-4.60517	-4.60517	-4.60517	-4.60517	-4.60018	-4.60517
13	2016	1	0	1	2	3	2	1	1	0	0	0.03	0	0	0	0	0	5e-05	0	1	1.97254	1.42475	0.722292	-4.60517	-4.60517	-3.21888	-4.60517	-4.60517	-4.60517	-4.60517	-4.60018	-4.60517
13	2016	1	1	0	1	3	2	1	1	0	0	0.06	0	0	0	0	50.3333	0.0009	0	1	1.97254	1.42475	0.722292	-4.60517	-4.60517	-2.65926	-4.60517	-4.60517	-4.60517	-4.60517	-4.51899	-4.60517
13	2016	0	1	1	2	3	2	0	1	1.8	0	0	0	0	0	0	0	0	0	1	1.97254	1.42475	0.722292	0.593327	-4.60517	-4.60517	-4.60517	-4.60517	-4.60517	-4.60517	-4.60517	-4.60517
13	2016	1	1	0	2	2	2	1	1	1.8	0	0	0	0	0	0	0	0	0	1	1.97254	1.42475	0.722292	0.593327	-4.60517	-4.60517	-4.60517	-4.60517	-4.60517	-4.60517	-4.60517	-4.60517
13	2016	0	1	0	2	5	2	1	1	0	0	0.05	0	0	0	0	0	6e-05	1	1	1.97254	1.42475	0.722292	-4.60517	-4.60517	-2.81341	-4.60517	-4.60517	-4.60517	-4.60517	-4.59919	0.00995
13	2016	1	1	0	2	3	2	0	1	0	0	0.01	0	0	0	0	0	0	5	1	1.97254	1.42475	0.722292	-4.60517	-4.60517	-3.91202	-4.60517	-4.60517	-4.60517	-4.60517	-4.60517	1.61144
13	2016	1	1	1	2	4	1	1	1	0	0	0.01	0	0	0	0	0	0	5	1	1.97254	1.42475	0.722292	-4.60517	-4.60517	-3.91202	-4.60517	-4.60517	-4.60517	-4.60517	-4.60517	1.61144
13	2016	1	1	1	2	3	2	0	1	5	0	0.1	0	0.01	0.2	0	0	0.0002	0	1	1.97254	1.42475	0.722292	1.61144	-4.60517	-2.20728	-4.60517	-3.91202	-1.56065	-4.60517	-4.58537	-4.60517
13	2016	1	1	0	2	3	2	1	1	5	0	0.1	0	0.01	0.2	0	0	0.0002	0	1	1.97254	1.42475	0.722292	1.61144	-4.60517	-2.20728	-4.60517	-3.91202	-1.56065	-4.60517	-4.58537	-4.60517
13	2016	1	1	0	2	4	1	1	1	5	0	0.1	0	0.01	0.2	0	0	0.0002	0	1	1.97254	1.42475	0.722292	1.61144	-4.60517	-2.20728	-4.60517	-3.91202	-1.56065	-4.60517	-4.58537	-4.60517
13	2016	0	0	0	2	1	2	0	0	0	0.012	0.005	0	0	0	0	0	0.0001	0	1	1.97254	1.42475	0.722292	-4.60517	-3.81671	-4.1997	-4.60517	-4.60517	-4.60517	-4.60517	-4.59522	-4.60517
13	2016	1	0	1	2	3	2	1	1	0	0.012	0.005	0	0	0	0	0	0.0001	0	1	1.97254	1.42475	0.722292	-4.60517	-3.81671	-4.1997	-4.60517	-4.60517	-4.60517	-4.60517	-4.59522	-4.60517
13	2016	1	1	1	2	4	2	2	2	0	0.012	0.005	0	0	0	0	0	0.0001	0	1	1.97254	1.42475	0.722292	-4.60517	-3.81671	-4.1997	-4.60517	-4.60517	-4.60517	-4.60517	-4.59522	-4.60517
13	2016	1	1	0	2	3	2	2	2	0	0.012	0.005	0	0	0	0	0	0.0001	0	1	1.97254	1.42475	0.722292	-4.60517	-3.81671	-4.1997	-4.60517	-4.60517	-4.60517	-4.60517	-4.59522	-4.60517
13	2016	1	1	1	1	5	2	1	1	4	0	0.2	0.1	0.6	0	0.06	0	0.0005	5	1	1.97254	1.42475	0.722292	1.38879	-4.60517	-1.56065	-2.20728	-0.494296	-4.60517	-2.65926	-4.55638	1.61144
13	2016	0	0	0	1	5	2	0	0	4	0	0.2	0.1	0.6	0	0.06	0	0.0005	5	1	1.97254	1.42475	0.722292	1.38879	-4.60517	-1.56065	-2.20728	-0.494296	-4.60517	-2.65926	-4.55638	1.61144
13	2016	0	1	0	1	3	1	2	2	4	0	0.2	0.1	0.6	0	0.06	0	0.0005	5	1	1.97254	1.42475	0.722292	1.38879	-4.60517	-1.56065	-2.20728	-0.494296	-4.60517	-2.65926	-4.55638	1.61144
13	2016	1	1	1	1	4	2	2	2	0	0	0.2	0.01	1.5	0.2	0.1	0	0.002	25	1	1.97254	1.42475	0.722292	-4.60517	-4.60517	-1.56065	-3.91202	0.41211	-1.56065	-2.20728	-4.42285	3.21928
13	2016	1	1	1	2	3	2	0	1	3	0.002	0.15	0	0	0	0	0	0.0003	3	1	1.97254	1.42475	0.722292	1.10194	-4.42285	-1.83258	-4.60517	-4.60517	-4.60517	-4.60517	-4.57561	1.10194
13	2016	1	0	0	2	3	2	1	1	3	0.002	0.15	0	0	0	0	0	0.0003	3	1	1.97254	1.42475	0.722292	1.10194	-4.42285	-1.83258	-4.60517	-4.60517	-4.60517	-4.60517	-4.57561	1.10194
13	2016	1	1	0	2	4	1	2	2	3	0.002	0.15	0	0	0	0	0	0.0003	3	1	1.97254	1.42475	0.722292	1.10194	-4.42285	-1.83258	-4.60517	-4.60517	-4.60517	-4.60517	-4.57561	1.10194
13	2016	1	1	1	2	4	2	2	2	0.2	0	0.08	0	0	0	0	0	5e-05	1	1	1.97254	1.42475	0.722292	-1.56065	-4.60517	-2.40795	-4.60517	-4.60517	-4.60517	-4.60517	-4.60018	0.00995
13	2016	1	1	0	2	5	2	2	2	0.2	0	0.08	0	0	0	0	0	5e-05	1	1	1.97254	1.42475	0.722292	-1.56065	-4.60517	-2.40795	-4.60517	-4.60517	-4.60517	-4.60517	-4.60018	0.00995
13	2016	1	1	1	2	3	2	2	2	0.2	0	0.08	0	0	0	0	0	5e-05	1	1	1.97254	1.42475	0.722292	-1.56065	-4.60517	-2.40795	-4.60517	-4.60517	-4.60517	-4.60517	-4.60018	0.00995
13	2016	1	1	0	2	4	2	2	2	0.2	0	0.08	0	0	0	0	0	5e-05	1	1	1.97254	1.42475	0.722292	-1.56065	-4.60517	-2.40795	-4.60517	-4.60517	-4.60517	-4.60517	-4.60018	0.00995
13	2016	1	0	0	2	3	2	1	0	0	0.003	0.02	0.003	0	5	0	0	0.00052	2	1	1.97254	1.42475	0.722292	-4.60517	-4.34281	-3.50656	-4.34281	-4.60517	1.61144	-4.60517	-4.55448	0.698135
13	2016	1	1	1	2	3	2	0	1	0	0.6	0.03	0	0	0	0	0	5e-05	3	1	1.97254	1.42475	0.722292	-4.60517	-0.494296	-3.21888	-4.60517	-4.60517	-4.60517	-4.60517	-4.60018	1.10194
13	2016	1	1	0	2	3	2	1	1	0	0.6	0.03	0	0	0	0	0	5e-05	3	1	1.97254	1.42475	0.722292	-4.60517	-0.494296	-3.21888	-4.60517	-4.60517	-4.60517	-4.60517	-4.60018	1.10194
13	2016	0	1	1	2	5	2	1	1	0	0.6	0.03	0	0	0	0	0	5e-05	3	1	1.97254	1.42475	0.722292	-4.60517	-0.494296	-3.21888	-4.60517	-4.60517	-4.60517	-4.60517	-4.60018	1.10194
13	2016	0	1	0	2	5	1	0	1	0	0.6	0.03	0	0	0	0	0	5e-05	3	1	1.97254	1.42475	0.722292	-4.60517	-0.494296	-3.21888	-4.60517	-4.60517	-4.60517	-4.60517	-4.60018	1.10194
13	2016	1	1	0	2	5	2	2	2	0	0.6	0.03	0	0	0	0	0	5e-05	3	1	1.97254	1.42475	0.722292	-4.60517	-0.494296	-3.21888	-4.60517	-4.60517	-4.60517	-4.60517	-4.60018	1.10194
13	2016	1	0	0	2	1	4	1	0	0	0	0.02	0	0	0	0	0	3e-06	0	1	1.97254	1.42475	0.722292	-4.60517	-4.60517	-3.50656	-4.60517	-4.60517	-4.60517	-4.60517	-4.60487	-4.60517
13	2016	0	0	1	2	2	2	0	0	0	0	0.02	0	0	0	0	0	1e-05	1	1	1.97254	1.42475	0.722292	-4.60517	-4.60517	-3.50656	-4.60517	-4.60517	-4.60517	-4.60517	-4.60417	0.00995
13	2016	1	1	0	2	1	2	1	1	0	0	0.02	0	0	0	0	0	1e-05	1	1	1.97254	1.42475	0.722292	-4.60517	-4.60517	-3.50656	-4.60517	-4.60517	-4.60517	-4.60517	-4.60417	0.00995
13	2016	1	1	1	2	3	2	1	1	0	0	0.15	0	0	0	0	0	0.001	3	1	1.97254	1.42475	0.722292	-4.60517	-4.60517	-1.83258	-4.60517	-4.60517	-4.60517	-4.60517	-4.50986	1.10194
13	2016	0	1	0	2	3	2	0	1	0	0	0.15	0	0	0	0	0	0.001	3	1	1.97254	1.42475	0.722292	-4.60517	-4.60517	-1.83258	-4.60517	-4.60517	-4.60517	-4.60517	-4.50986	1.10194
13	2016	1	1	1	2	3	2	1	1	0	0.01	0.1	0	0	0	0	0	5e-05	10	1	1.97254	1.42475	0.722292	-4.60517	-3.91202	-2.20728	-4.60517	-4.60517	-4.60517	-4.60517	-4.60018	2.30358
13	2016	0	1	0	2	2	2	1	1	0	0.01	0.1	0	0	0	0	0	5e-05	10	1	1.97254	1.42475	0.722292	-4.60517	-3.91202	-2.20728	-4.60517	-4.60517	-4.60517	-4.60517	-4.60018	2.30358
13	2016	0	1	0	2	1	2	1	1	0	0	0.02	0	0	0	0	0	2e-05	0	1	1.97254	1.42475	0.722292	-4.60517	-4.60517	-3.50656	-4.60517	-4.60517	-4.60517	-4.60517	-4.60317	-4.60517
13	2016	1	0	1	2	2	2	0	1	0	0	0.02	0	0	0	0	0	2e-05	0	1	1.97254	1.42475	0.722292	-4.60517	-4.60517	-3.50656	-4.60517	-4.60517	-4.60517	-4.60517	-4.60317	-4.60517
13	2016	0	0	0	2	3	2	1	1	0	0.025	0.2	0	0	0	0	0	0	0	1	1.97254	1.42475	0.722292	-4.60517	-3.35241	-1.56065	-4.60517	-4.60517	-4.60517	-4.60517	-4.60517	-4.60517
13	2016	1	0	1	2	2	2	0	0	0	0	0.02	0	0	0	0	0	0	3	1	1.97254	1.42475	0.722292	-4.60517	-4.60517	-3.50656	-4.60517	-4.60517	-4.60517	-4.60517	-4.60517	1.10194
13	2016	0	1	0	2	1	2	1	0	0	0	0.02	0	0	0	0	0	0	3	1	1.97254	1.42475	0.722292	-4.60517	-4.60517	-3.50656	-4.60517	-4.60517	-4.60517	-4.60517	-4.60517	1.10194
13	2016	0	1	1	2	3	2	1	1	0	0.01	0.016	0	0	0	0	0	0	1	1	1.97254	1.42475	0.722292	-4.60517	-3.91202	-3.64966	-4.60517	-4.60517	-4.60517	-4.60517	-4.60517	0.00995
13	2016	0	1	1	2	3	1	2	2	0	0.01	0.016	0	0	0	0	0	0	1	1	1.97254	1.42475	0.722292	-4.60517	-3.91202	-3.64966	-4.60517	-4.60517	-4.60517	-4.60517	-4.60517	0.00995
13	2016	1	1	1	2	3	2	0	0	2.4	0	0.1	0	0	0	0	100	0.0001	0	1	1.97254	1.42475	0.722292	0.879627	-4.60517	-2.20728	-4.60517	-4.60517	-4.60517	-4.60517	-4.59522	-4.60517
13	2016	1	1	0	2	3	2	1	1	2.4	0	0.1	0	0	0	0	100	0.0001	0	1	1.97254	1.42475	0.722292	0.879627	-4.60517	-2.20728	-4.60517	-4.60517	-4.60517	-4.60517	-4.59522	-4.60517
13	2016	1	1	1	2	4	2	1	1	0.16	0	0.03	0	0	0	0	0	2e-05	0.3	1	1.97254	1.42475	0.722292	-1.77196	-4.60517	-3.21888	-4.60517	-4.60517	-4.60517	-4.60517	-4.60317	-1.17118
13	2016	0	1	1	2	3	2	0	1	0	0.02	0.04	0	0	0	0	0	3e-05	0	1	1.97254	1.42475	0.722292	-4.60517	-3.50656	-2.99573	-4.60517	-4.60517	-4.60517	-4.60517	-4.60217	-4.60517
13	2016	1	1	0	2	3	2	1	1	0	0	0.055	0	0	0	0	0	5e-05	1.8	1	1.97254	1.42475	0.722292	-4.60517	-4.60517	-2.73337	-4.60517	-4.60517	-4.60517	-4.60517	-4.60018	0.593327
13	2016	0	0	0	2	1	2	1	0	0	0	0	0	0	0	0	0	0	0	1	1.97254	1.42475	0.722292	-4.60517	-4.60517	-4.60517	-4.60517	-4.60517	-4.60517	-4.60517	-4.60517	-4.60517
13	2016	0	1	1	2	6	2	2	2	0	0	0	0	0	0	0	0	0	0	1	1.97254	1.42475	0.722292	-4.60517	-4.60517	-4.60517	-4.60517	-4.60517	-4.60517	-4.60517	-4.60517	-4.60517
13	2016	0	1	0	1	3	2	0	0	0	0.01	0.1	0.1	0	0	0	0	0.0001	0	1	1.97254	1.42475	0.722292	-4.60517	-3.91202	-2.20728	-2.20728	-4.60517	-4.60517	-4.60517	-4.59522	-4.60517
13	2016	0	1	1	1	4	2	0	1	0	0.01	0.1	0.1	0	0	0	0	0.0001	0	1	1.97254	1.42475	0.722292	-4.60517	-3.91202	-2.20728	-2.20728	-4.60517	-4.60517	-4.60517	-4.59522	-4.60517
13	2016	0	0	1	1	3	1	2	2	0	0.01	0.1	0.1	0	0	0	0	0.0001	0	1	1.97254	1.42475	0.722292	-4.60517	-3.91202	-2.20728	-2.20728	-4.60517	-4.60517	-4.60517	-4.59522	-4.60517
13	2016	1	0	1	2	3	2	1	0	0	0.001	0.05	0	0	0	0	0	3e-05	1.5	1	1.97254	1.42475	0.722292	-4.60517	-4.50986	-2.81341	-4.60517	-4.60517	-4.60517	-4.60517	-4.60217	0.41211
13	2016	0	0	0	2	1	2	3	0	0	0	0.01	0	0	0	0	18	1e-05	0	1	1.97254	1.42475	0.722292	-4.60517	-4.60517	-3.91202	-4.60517	-4.60517	-4.60517	-4.60517	-4.60417	-4.60517
13	2016	1	0	0	2	1	2	2	2	5	0	0.1	0	0	0	0	0	5e-05	0	1	1.97254	1.42475	0.722292	1.61144	-4.60517	-2.20728	-4.60517	-4.60517	-4.60517	-4.60517	-4.60018	-4.60517
13	2016	1	0	1	2	6	2	2	2	5	0	0.1	0	0	0	0	0	5e-05	0	1	1.97254	1.42475	0.722292	1.61144	-4.60517	-2.20728	-4.60517	-4.60517	-4.60517	-4.60517	-4.60018	-4.60517
13	2016	0	1	1	2	2	2	2	2	0	0	0.05	0	0	0	0	16.6667	0.0005	0	1	1.97254	1.42475	0.722292	-4.60517	-4.60517	-2.81341	-4.60517	-4.60517	-4.60517	-4.60517	-4.55638	-4.60517
13	2016	1	0	0	2	3	2	0	0	0	0	0.009	0	0	0	0	0	2e-05	0	1	1.97254	1.42475	0.722292	-4.60517	-4.60517	-3.96332	-4.60517	-4.60517	-4.60517	-4.60517	-4.60317	-4.60517
13	2016	0	1	1	2	3	2	3	1	0	0	0.009	0	0	0	0	0	2e-05	0	1	1.97254	1.42475	0.722292	-4.60517	-4.60517	-3.96332	-4.60517	-4.60517	-4.60517	-4.60517	-4.60317	-4.60517
13	2016	1	0	0	2	4	2	2	2	1.2	0	0.1	0.02	0.04	0.03	0	0	0.0004	7	1	1.97254	1.42475	0.722292	0.19062	-4.60517	-2.20728	-3.50656	-2.99573	-3.21888	-4.60517	-4.56595	1.94734
13	2016	0	0	0	2	1	4	0	0	0	0	0.02	0	0	0	0	0	3e-06	0	1	1.97254	1.42475	0.722292	-4.60517	-4.60517	-3.50656	-4.60517	-4.60517	-4.60517	-4.60517	-4.60487	-4.60517
13	2016	0	0	1	2	4	2	2	2	1.2	0	0.1	0.02	0.04	0.03	0	0	0.0004	7	1	1.97254	1.42475	0.722292	0.19062	-4.60517	-2.20728	-3.50656	-2.99573	-3.21888	-4.60517	-4.56595	1.94734
13	2016	0	1	0	1	3	2	2	2	0	0	0.35	0.01	0	0	0	0	0	0	1	1.97254	1.42475	0.722292	-4.60517	-4.60517	-1.02165	-3.91202	-4.60517	-4.60517	-4.60517	-4.60517	-4.60517
13	2016	1	0	0	2	4	4	0	1	0	0	0.02	0	0	0	0	200	5e-05	3	1	1.97254	1.42475	0.722292	-4.60517	-4.60517	-3.50656	-4.60517	-4.60517	-4.60517	-4.60517	-4.60018	1.10194
13	2016	1	1	0	1	2	1	2	2	0	0	0.1	0.1	0.1	0	0.11	0	0.0003	0.3	1	1.97254	1.42475	0.722292	-4.60517	-4.60517	-2.20728	-2.20728	-2.20728	-4.60517	-2.12026	-4.57561	-1.17118
13	2016	0	1	0	2	3	2	1	1	0	0	0.03	0	0	0	0	0	1e-05	4	1	1.97254	1.42475	0.722292	-4.60517	-4.60517	-3.21888	-4.60517	-4.60517	-4.60517	-4.60517	-4.60417	1.38879
13	2016	1	1	0	2	2	2	1	1	0	0	0.1	0	0	0	0	0	5e-05	1	1	1.97254	1.42475	0.722292	-4.60517	-4.60517	-2.20728	-4.60517	-4.60517	-4.60517	-4.60517	-4.60018	0.00995
13	2016	1	1	0	2	5	1	1	1	2.7	0	0.15	0	0	0	0	0	6e-05	3	1	1.97254	1.42475	0.722292	0.996949	-4.60517	-1.83258	-4.60517	-4.60517	-4.60517	-4.60517	-4.59919	1.10194
13	2016	1	1	1	2	2	2	1	1	2.7	0	0.15	0	0	0	0	0	6e-05	3	1	1.97254	1.42475	0.722292	0.996949	-4.60517	-1.83258	-4.60517	-4.60517	-4.60517	-4.60517	-4.59919	1.10194
13	2016	1	0	0	2	3	2	0	1	2.7	0	0.15	0	0	0	0	0	6e-05	3	1	1.97254	1.42475	0.722292	0.996949	-4.60517	-1.83258	-4.60517	-4.60517	-4.60517	-4.60517	-4.59919	1.10194
13	2016	0	1	0	2	3	2	0	1	0	0	0.15	0	0	0.17	0	0	0.0006	7	1	1.97254	1.42475	0.722292	-4.60517	-4.60517	-1.83258	-4.60517	-4.60517	-1.7148	-4.60517	-4.5469	1.94734
13	2016	1	1	0	2	3	2	0	1	2.7	0	0.15	0	0	0	0	0	6e-05	3	1	1.97254	1.42475	0.722292	0.996949	-4.60517	-1.83258	-4.60517	-4.60517	-4.60517	-4.60517	-4.59919	1.10194
13	2016	1	0	0	2	1	2	0	0	0	0	0.02	0	0	0	0	0	4e-06	0	1	1.97254	1.42475	0.722292	-4.60517	-4.60517	-3.50656	-4.60517	-4.60517	-4.60517	-4.60517	-4.60477	-4.60517
13	2016	1	0	1	2	1	2	2	2	0	0	0.02	0	0	0	0	0	4e-06	0	1	1.97254	1.42475	0.722292	-4.60517	-4.60517	-3.50656	-4.60517	-4.60517	-4.60517	-4.60517	-4.60477	-4.60517
13	2016	0	0	0	2	1	2	0	0	0	0	0.1	0	0	0	0	0	0.0001	10	1	1.97254	1.42475	0.722292	-4.60517	-4.60517	-2.20728	-4.60517	-4.60517	-4.60517	-4.60517	-4.59522	2.30358
13	2016	1	0	0	2	4	2	2	2	0	0	0.1	0	0	0	0	0	0.0001	10	1	1.97254	1.42475	0.722292	-4.60517	-4.60517	-2.20728	-4.60517	-4.60517	-4.60517	-4.60517	-4.59522	2.30358
13	2016	0	1	1	2	5	2	0	1	0	0.03	0.05	0	0.2	0	0	0	0.0001	1	1	1.97254	1.42475	0.722292	-4.60517	-3.21888	-2.81341	-4.60517	-1.56065	-4.60517	-4.60517	-4.59522	0.00995
13	2016	0	0	0	2	3	4	1	1	0	0.03	0.05	0	0.2	0	0	0	0.0001	1	1	1.97254	1.42475	0.722292	-4.60517	-3.21888	-2.81341	-4.60517	-1.56065	-4.60517	-4.60517	-4.59522	0.00995
13	2016	0	1	1	1	4	2	0	1	4	0	0.1	0	0.2	0.48	0	13.3333	0.0015	3	1	1.97254	1.42475	0.722292	1.38879	-4.60517	-2.20728	-4.60517	-1.56065	-0.71335	-4.60517	-4.46541	1.10194
13	2016	1	0	0	2	2	2	0	1	0	0	0.01	0	0	0	0	0	0	5	1	1.97254	1.42475	0.722292	-4.60517	-4.60517	-3.91202	-4.60517	-4.60517	-4.60517	-4.60517	-4.60517	1.61144
13	2016	1	1	1	2	4	1	2	2	0	0	0.01	0	0	0	0	0	0	5	1	1.97254	1.42475	0.722292	-4.60517	-4.60517	-3.91202	-4.60517	-4.60517	-4.60517	-4.60517	-4.60517	1.61144
13	2016	1	1	1	2	1	4	2	2	0	0	0.01	0	0	0	0	0	0	5	1	1.97254	1.42475	0.722292	-4.60517	-4.60517	-3.91202	-4.60517	-4.60517	-4.60517	-4.60517	-4.60517	1.61144
13	2016	0	1	0	2	3	4	1	1	0	0	0.04	0	0	0	0	0	4e-05	0	1	1.97254	1.42475	0.722292	-4.60517	-4.60517	-2.99573	-4.60517	-4.60517	-4.60517	-4.60517	-4.60118	-4.60517
13	2016	1	0	0	2	3	2	2	2	0	0	0.08	0	0	0	0	0	8e-05	0	1	1.97254	1.42475	0.722292	-4.60517	-4.60517	-2.40795	-4.60517	-4.60517	-4.60517	-4.60517	-4.5972	-4.60517
13	2016	1	0	0	2	1	2	1	0	0	0	0.1	0	0	0	0	25	0.00018	0	1	1.97254	1.42475	0.722292	-4.60517	-4.60517	-2.20728	-4.60517	-4.60517	-4.60517	-4.60517	-4.58733	-4.60517
13	2016	0	0	1	2	3	2	0	0	0	0	0.1	0	0	0	0	25	0.00018	0	1	1.97254	1.42475	0.722292	-4.60517	-4.60517	-2.20728	-4.60517	-4.60517	-4.60517	-4.60517	-4.58733	-4.60517
13	2016	0	1	0	2	1	2	1	0	0	0	0.03	0	0	0	0	0	1e-05	0	1	1.97254	1.42475	0.722292	-4.60517	-4.60517	-3.21888	-4.60517	-4.60517	-4.60517	-4.60517	-4.60417	-4.60517
13	2016	1	0	1	2	2	4	0	1	0	0	0.05	0.04	0	0	0	0	0	2	1	1.97254	1.42475	0.722292	-4.60517	-4.60517	-2.81341	-2.99573	-4.60517	-4.60517	-4.60517	-4.60517	0.698135
13	2016	0	1	1	2	6	2	2	2	0	0	0.05	0.04	0	0	0	0	0	2	1	1.97254	1.42475	0.722292	-4.60517	-4.60517	-2.81341	-2.99573	-4.60517	-4.60517	-4.60517	-4.60517	0.698135
13	2016	1	0	0	2	2	2	1	0	0	0	0.04	0	0	0	0	0	0	0	1	1.97254	1.42475	0.722292	-4.60517	-4.60517	-2.99573	-4.60517	-4.60517	-4.60517	-4.60517	-4.60517	-4.60517
13	2016	1	0	1	2	1	2	0	0	0	0	0.04	0	0	0	0	0	0	0	1	1.97254	1.42475	0.722292	-4.60517	-4.60517	-2.99573	-4.60517	-4.60517	-4.60517	-4.60517	-4.60517	-4.60517
13	2016	1	1	0	2	3	2	0	1	7.5	0	0.2	0	0.2	0.25	0	0	0.001	12	1	1.97254	1.42475	0.722292	2.01623	-4.60517	-1.56065	-4.60517	-1.56065	-1.34707	-4.60517	-4.50986	2.48574
13	2016	0	1	0	2	3	2	1	1	1.5	0	0.06	0	0	0	0	0	0	0	1	1.97254	1.42475	0.722292	0.41211	-4.60517	-2.65926	-4.60517	-4.60517	-4.60517	-4.60517	-4.60517	-4.60517
13	2016	1	0	1	2	2	2	1	1	1.5	0	0.06	0	0	0	0	0	0	0	1	1.97254	1.42475	0.722292	0.41211	-4.60517	-2.65926	-4.60517	-4.60517	-4.60517	-4.60517	-4.60517	-4.60517
13	2016	1	1	1	2	3	1	2	2	1.5	0	0.06	0	0	0	0	0	0	0	1	1.97254	1.42475	0.722292	0.41211	-4.60517	-2.65926	-4.60517	-4.60517	-4.60517	-4.60517	-4.60517	-4.60517
13	2016	1	1	0	2	4	2	2	2	1.5	0	0.06	0	0	0	0	0	0	0	1	1.97254	1.42475	0.722292	0.41211	-4.60517	-2.65926	-4.60517	-4.60517	-4.60517	-4.60517	-4.60517	-4.60517
13	2016	0	1	1	2	3	2	1	1	0	0	0.07	0	0	0	0	0	0.0003	4	1	1.97254	1.42475	0.722292	-4.60517	-4.60517	-2.52573	-4.60517	-4.60517	-4.60517	-4.60517	-4.57561	1.38879
13	2016	1	0	0	2	2	2	0	1	0	0	0.07	0	0	0	0	0	0.0003	4	1	1.97254	1.42475	0.722292	-4.60517	-4.60517	-2.52573	-4.60517	-4.60517	-4.60517	-4.60517	-4.57561	1.38879
13	2016	1	0	1	2	2	2	0	0	0	0	0.07	0	0	0	0	0	0.0003	4	1	1.97254	1.42475	0.722292	-4.60517	-4.60517	-2.52573	-4.60517	-4.60517	-4.60517	-4.60517	-4.57561	1.38879
13	2016	1	1	0	2	3	2	0	1	0	0	0.07	0	0	0	0	0	0.0003	4	1	1.97254	1.42475	0.722292	-4.60517	-4.60517	-2.52573	-4.60517	-4.60517	-4.60517	-4.60517	-4.57561	1.38879
13	2016	1	0	1	2	3	2	1	1	0	0.024	0.2	0	0	0	0	0	0	1	1	1.97254	1.42475	0.722292	-4.60517	-3.38139	-1.56065	-4.60517	-4.60517	-4.60517	-4.60517	-4.60517	0.00995
13	2016	0	0	0	2	2	2	3	1	0	0.024	0.2	0	0	0	0	0	0	1	1	1.97254	1.42475	0.722292	-4.60517	-3.38139	-1.56065	-4.60517	-4.60517	-4.60517	-4.60517	-4.60517	0.00995
13	2016	1	1	1	2	4	1	3	1	0	0.024	0.2	0	0	0	0	0	0	1	1	1.97254	1.42475	0.722292	-4.60517	-3.38139	-1.56065	-4.60517	-4.60517	-4.60517	-4.60517	-4.60517	0.00995
13	2016	0	0	1	2	4	2	0	1	0	0.06	0.04	0	0	0	0	0	0	10	1	1.97254	1.42475	0.722292	-4.60517	-2.65926	-2.99573	-4.60517	-4.60517	-4.60517	-4.60517	-4.60515	2.30358
13	2016	0	1	0	2	1	2	1	1	0	0.06	0.04	0	0	0	0	0	0	10	1	1.97254	1.42475	0.722292	-4.60517	-2.65926	-2.99573	-4.60517	-4.60517	-4.60517	-4.60517	-4.60515	2.30358
13	2016	0	0	0	1	5	1	1	1	7	0	0.04	0.03	0.7	0	0	0	0.0001	20	1	1.97254	1.42475	0.722292	1.94734	-4.60517	-2.99573	-3.21888	-0.34249	-4.60517	-4.60517	-4.59522	2.99623
13	2016	1	0	0	2	2	2	0	1	0	0.06	0.04	0	0	0	0	0	0	10	1	1.97254	1.42475	0.722292	-4.60517	-2.65926	-2.99573	-4.60517	-4.60517	-4.60517	-4.60517	-4.60515	2.30358
13	2016	1	1	1	2	3	2	1	1	3	0.09	0.04	0	0	0.08	0	0	0.0008	15	1	1.97254	1.42475	0.722292	1.10194	-2.30259	-2.99573	-4.60517	-4.60517	-2.40795	-4.60517	-4.52821	2.70872
13	2016	0	1	1	2	1	2	0	1	3	0.09	0.04	0	0	0.08	0	0	0.0008	15	1	1.97254	1.42475	0.722292	1.10194	-2.30259	-2.99573	-4.60517	-4.60517	-2.40795	-4.60517	-4.52821	2.70872
13	2016	1	0	0	2	1	2	3	0	3	0.09	0.04	0	0	0.08	0	0	0.0008	15	1	1.97254	1.42475	0.722292	1.10194	-2.30259	-2.99573	-4.60517	-4.60517	-2.40795	-4.60517	-4.52821	2.70872
13	2016	1	1	0	2	4	2	1	1	3	0.09	0.04	0	0	0.08	0	0	0.0008	15	1	1.97254	1.42475	0.722292	1.10194	-2.30259	-2.99573	-4.60517	-4.60517	-2.40795	-4.60517	-4.52821	2.70872
13	2016	0	0	0	2	1	2	1	0	0	0.03	0.04	0	0	0	0	0	5e-05	1	1	1.97254	1.42475	0.722292	-4.60517	-3.21888	-2.99573	-4.60517	-4.60517	-4.60517	-4.60517	-4.60018	0.00995
13	2016	0	1	1	2	1	2	0	1	0	0.23	0.01	0	0	0	0	0	3e-05	0.5	1	1.97254	1.42475	0.722292	-4.60517	-1.42712	-3.91202	-4.60517	-4.60517	-4.60517	-4.60517	-4.60217	-0.673345
13	2016	1	1	0	2	1	2	1	1	0	0.018	0.01	0	0	0	0	0	5e-05	1.5	1	1.97254	1.42475	0.722292	-4.60517	-3.57555	-3.91202	-4.60517	-4.60517	-4.60517	-4.60517	-4.60018	0.41211
13	2016	1	1	1	2	3	2	1	1	0	0.018	0.01	0	0	0	0	0	5e-05	1.5	1	1.97254	1.42475	0.722292	-4.60517	-3.57555	-3.91202	-4.60517	-4.60517	-4.60517	-4.60517	-4.60018	0.41211
13	2016	1	1	1	2	3	2	0	1	0	0.035	0.05	0	0	0	0	0	0.0002	2	1	1.97254	1.42475	0.722292	-4.60517	-3.10109	-2.81341	-4.60517	-4.60517	-4.60517	-4.60517	-4.58537	0.698135
13	2016	0	1	0	2	1	2	1	1	0	0.035	0.05	0	0	0	0	0	0.0002	2	1	1.97254	1.42475	0.722292	-4.60517	-3.10109	-2.81341	-4.60517	-4.60517	-4.60517	-4.60517	-4.58537	0.698135
13	2016	1	1	0	1	3	2	1	0	0	0.02	0.1	0	0	0	0	53.3333	0.0002	1	1	1.97254	1.42475	0.722292	-4.60517	-3.50656	-2.20728	-4.60517	-4.60517	-4.60517	-4.60517	-4.58537	0.00995
13	2016	1	1	1	1	3	2	0	1	0	0.02	0.1	0	0	0	0	53.3333	0.0002	1	1	1.97254	1.42475	0.722292	-4.60517	-3.50656	-2.20728	-4.60517	-4.60517	-4.60517	-4.60517	-4.58537	0.00995
13	2016	1	1	1	2	2	2	1	1	0	0.009	0.05	0	0	0	0	0	0.0002	2	1	1.97254	1.42475	0.722292	-4.60517	-3.96332	-2.81341	-4.60517	-4.60517	-4.60517	-4.60517	-4.58537	0.698135
13	2016	0	0	0	2	2	2	0	1	0	0.009	0.05	0	0	0	0	0	0.0002	2	1	1.97254	1.42475	0.722292	-4.60517	-3.96332	-2.81341	-4.60517	-4.60517	-4.60517	-4.60517	-4.58537	0.698135
13	2016	0	1	1	2	3	2	0	1	0	0.018	0.04	0	0	0	0	0	3e-05	1	1	1.97254	1.42475	0.722292	-4.60517	-3.57555	-2.99573	-4.60517	-4.60517	-4.60517	-4.60517	-4.60217	0.00995
13	2016	1	0	0	2	3	2	1	0	0	0.018	0.04	0	0	0	0	0	3e-05	1	1	1.97254	1.42475	0.722292	-4.60517	-3.57555	-2.99573	-4.60517	-4.60517	-4.60517	-4.60517	-4.60217	0.00995
13	2016	1	1	0	2	3	2	3	1	0	0.018	0.04	0	0	0	0	0	3e-05	1	1	1.97254	1.42475	0.722292	-4.60517	-3.57555	-2.99573	-4.60517	-4.60517	-4.60517	-4.60517	-4.60217	0.00995
13	2016	1	1	1	2	1	2	0	1	0	0.35	0.05	0	0	0	0	0	0.00014	16	1	1.97254	1.42475	0.722292	-4.60517	-1.02165	-2.81341	-4.60517	-4.60517	-4.60517	-4.60517	-4.59127	2.77321
13	2016	1	1	1	2	2	2	0	1	0	0.35	0.05	0	0	0	0	0	0.00014	16	1	1.97254	1.42475	0.722292	-4.60517	-1.02165	-2.81341	-4.60517	-4.60517	-4.60517	-4.60517	-4.59127	2.77321
13	2016	1	1	0	2	1	2	1	1	0	0.35	0.05	0	0	0	0	0	0.00014	16	1	1.97254	1.42475	0.722292	-4.60517	-1.02165	-2.81341	-4.60517	-4.60517	-4.60517	-4.60517	-4.59127	2.77321
13	2016	0	1	0	2	1	2	1	0	0	0.35	0.05	0	0	0	0	0	0.00014	16	1	1.97254	1.42475	0.722292	-4.60517	-1.02165	-2.81341	-4.60517	-4.60517	-4.60517	-4.60517	-4.59127	2.77321
13	2016	0	0	1	2	3	2	0	1	0	0.05	0.04	0	0	0	0	0	0.0002	4	1	1.97254	1.42475	0.722292	-4.60517	-2.81341	-2.99573	-4.60517	-4.60517	-4.60517	-4.60517	-4.58537	1.38879
13	2016	1	0	0	2	2	2	1	1	0	0.05	0.04	0	0	0	0	0	0.0002	4	1	1.97254	1.42475	0.722292	-4.60517	-2.81341	-2.99573	-4.60517	-4.60517	-4.60517	-4.60517	-4.58537	1.38879
13	2016	1	0	1	2	2	1	1	0	0	0.3	0.02	0	0	0	0	0	0	0.1	1	1.97254	1.42475	0.722292	-4.60517	-1.17118	-3.50656	-4.60517	-4.60517	-4.60517	-4.60517	-4.60517	-2.20728
13	2016	0	1	1	2	3	2	0	1	3	0.04	0.2	0	0	0	0	0	0.0003	0	1	1.97254	1.42475	0.722292	1.10194	-2.99573	-1.56065	-4.60517	-4.60517	-4.60517	-4.60517	-4.57561	-4.60517
13	2016	1	1	0	2	1	2	1	0	3	0.04	0.2	0	0	0	0	0	0.0003	0	1	1.97254	1.42475	0.722292	1.10194	-2.99573	-1.56065	-4.60517	-4.60517	-4.60517	-4.60517	-4.57561	-4.60517
13	2016	1	1	1	2	2	2	1	1	3	0.04	0.2	0	0	0	0	0	0.0003	0	1	1.97254	1.42475	0.722292	1.10194	-2.99573	-1.56065	-4.60517	-4.60517	-4.60517	-4.60517	-4.57561	-4.60517
13	2016	1	1	0	2	2	2	2	2	3	0.04	0.2	0	0	0	0	0	0.0003	0	1	1.97254	1.42475	0.722292	1.10194	-2.99573	-1.56065	-4.60517	-4.60517	-4.60517	-4.60517	-4.57561	-4.60517
13	2016	1	0	0	2	2	2	1	0	0	0.1	0.05	0	0	0	0	0	0.0001	0.8	1	1.97254	1.42475	0.722292	-4.60517	-2.20728	-2.81341	-4.60517	-4.60517	-4.60517	-4.60517	-4.59522	-0.210721
13	2016	1	0	1	2	2	2	0	0	1	0.028	0.02	0	0	0	0	0	0	8	1	1.97254	1.42475	0.722292	0.00995	-3.27017	-3.50656	-4.60517	-4.60517	-4.60517	-4.60517	-4.60517	2.08069
13	2016	1	0	0	2	2	2	0	1	1	0.028	0.02	0	0	0	0	0	0	8	1	1.97254	1.42475	0.722292	0.00995	-3.27017	-3.50656	-4.60517	-4.60517	-4.60517	-4.60517	-4.60517	2.08069
13	2016	0	1	1	2	3	2	1	1	2	0	0.1	0.02	0	0	0	0	3e-05	6	1	1.97254	1.42475	0.722292	0.698135	-4.60517	-2.20728	-3.50656	-4.60517	-4.60517	-4.60517	-4.60217	1.79343
13	2016	0	1	0	2	2	2	0	0	2	0	0.1	0.02	0	0	0	0	3e-05	6	1	1.97254	1.42475	0.722292	0.698135	-4.60517	-2.20728	-3.50656	-4.60517	-4.60517	-4.60517	-4.60217	1.79343
13	2016	1	1	1	2	2	2	1	1	0	0	0.1	0.01	0	10	0	0	1e-05	8	1	1.97254	1.42475	0.722292	-4.60517	-4.60517	-2.20728	-3.91202	-4.60517	2.30358	-4.60517	-4.60417	2.08069
13	2016	0	1	0	2	1	2	0	0	0	0	0.1	0.01	0	10	0	0	1e-05	8	1	1.97254	1.42475	0.722292	-4.60517	-4.60517	-2.20728	-3.91202	-4.60517	2.30358	-4.60517	-4.60417	2.08069
13	2016	1	1	1	2	2	2	1	1	0	0	0.1	0.01	0	10	0	0	1e-05	8	1	1.97254	1.42475	0.722292	-4.60517	-4.60517	-2.20728	-3.91202	-4.60517	2.30358	-4.60517	-4.60417	2.08069
13	2016	1	0	1	2	2	2	1	0	0	0	0.1	0.01	0	10	0	0	1e-05	8	1	1.97254	1.42475	0.722292	-4.60517	-4.60517	-2.20728	-3.91202	-4.60517	2.30358	-4.60517	-4.60417	2.08069
13	2016	1	0	0	2	2	2	1	0	0	0	0.1	0.01	0	10	0	0	1e-05	8	1	1.97254	1.42475	0.722292	-4.60517	-4.60517	-2.20728	-3.91202	-4.60517	2.30358	-4.60517	-4.60417	2.08069
13	2016	0	1	1	2	2	2	0	1	0	0.02	0.07	0	0	0	0	25	0.00016	3	1	1.97254	1.42475	0.722292	-4.60517	-3.50656	-2.52573	-4.60517	-4.60517	-4.60517	-4.60517	-4.5893	1.10194
13	2016	1	0	0	2	2	2	1	0	0	0.02	0.07	0	0	0	0	25	0.00016	3	1	1.97254	1.42475	0.722292	-4.60517	-3.50656	-2.52573	-4.60517	-4.60517	-4.60517	-4.60517	-4.5893	1.10194
13	2016	1	1	0	2	4	1	1	1	0	0.02	0.07	0	0	0	0	100	0.00016	3	1	1.97254	1.42475	0.722292	-4.60517	-3.50656	-2.52573	-4.60517	-4.60517	-4.60517	-4.60517	-4.5893	1.10194
13	2016	1	1	1	2	2	4	0	1	0	0	0.15	0	0	0	0	0	1e-05	3	1	1.97254	1.42475	0.722292	-4.60517	-4.60517	-1.83258	-4.60517	-4.60517	-4.60517	-4.60517	-4.60417	1.10194
13	2016	1	0	0	2	3	2	1	1	0	0.034	0.04	0	0	0	0	0	2e-05	1	1	1.97254	1.42475	0.722292	-4.60517	-3.12357	-2.99573	-4.60517	-4.60517	-4.60517	-4.60517	-4.60317	0.00995
13	2016	1	0	1	2	1	2	0	0	0	0.034	0.04	0	0	0	0	0	2e-05	1	1	1.97254	1.42475	0.722292	-4.60517	-3.12357	-2.99573	-4.60517	-4.60517	-4.60517	-4.60517	-4.60317	0.00995
13	2016	1	1	0	2	2	2	0	0	0	0.03	0.04	0	0	0.1	0	0	0.0012	0	1	1.97254	1.42475	0.722292	-4.60517	-3.21888	-2.99573	-4.60517	-4.60517	-2.20728	-4.60517	-4.49184	-4.60517
13	2016	1	1	1	2	1	2	1	1	0	0.03	0.04	0	0	0.1	0	0	0.0012	0	1	1.97254	1.42475	0.722292	-4.60517	-3.21888	-2.99573	-4.60517	-4.60517	-2.20728	-4.60517	-4.49184	-4.60517
13	2016	1	0	1	2	2	2	1	1	0	0	0.005	0	0	0	0	0	0	1	1	1.97254	1.42475	0.722292	-4.60517	-4.60517	-4.1997	-4.60517	-4.60517	-4.60517	-4.60517	-4.60517	0.00995
13	2016	1	0	1	2	1	2	0	0	0	0.07	0.03	0	0	0	0	0	2e-05	0.2	1	1.97254	1.42475	0.722292	-4.60517	-2.52573	-3.21888	-4.60517	-4.60517	-4.60517	-4.60517	-4.60317	-1.56065
13	2016	1	0	0	2	1	2	1	0	0	0.07	0.03	0	0	0	0	0	2e-05	0.2	1	1.97254	1.42475	0.722292	-4.60517	-2.52573	-3.21888	-4.60517	-4.60517	-4.60517	-4.60517	-4.60317	-1.56065
13	2016	0	1	0	2	1	2	0	1	0	0	0.1	0	0	0	0	0	0.0001	2	1	1.97254	1.42475	0.722292	-4.60517	-4.60517	-2.20728	-4.60517	-4.60517	-4.60517	-4.60517	-4.59522	0.698135
13	2016	0	1	1	2	2	2	0	1	0	0	0.1	0	0	0	0	0	0.0001	2	1	1.97254	1.42475	0.722292	-4.60517	-4.60517	-2.20728	-4.60517	-4.60517	-4.60517	-4.60517	-4.59522	0.698135
13	2016	0	1	1	2	4	2	0	1	0	0.01	0.03	0	0	0	0	0	0.0001	2	1	1.97254	1.42475	0.722292	-4.60517	-3.91202	-3.21888	-4.60517	-4.60517	-4.60517	-4.60517	-4.59522	0.698135
13	2016	1	1	0	2	1	2	1	1	0	0.01	0.03	0	0	0	0	0	0.0001	2	1	1.97254	1.42475	0.722292	-4.60517	-3.91202	-3.21888	-4.60517	-4.60517	-4.60517	-4.60517	-4.59522	0.698135
13	2016	1	1	0	2	3	2	1	1	0	0.01	0.03	0	0	0	0	0	0.0001	2	1	1.97254	1.42475	0.722292	-4.60517	-3.91202	-3.21888	-4.60517	-4.60517	-4.60517	-4.60517	-4.59522	0.698135
13	2016	1	0	0	1	1	4	0	1	0	0	0.025	0	0	0	0	73	3e-06	0	1	1.97254	1.42475	0.722292	-4.60517	-4.60517	-3.35241	-4.60517	-4.60517	-4.60517	-4.60517	-4.60487	-4.60517
13	2016	0	0	1	2	2	4	0	0	0	0.04	0.03	0	0	0	0	0	0	1	1	1.97254	1.42475	0.722292	-4.60517	-2.99573	-3.21888	-4.60517	-4.60517	-4.60517	-4.60517	-4.60517	0.00995
13	2016	1	0	0	2	1	4	1	0	0	0	0.01	0	0	0	0	0	2e-06	0	1	1.97254	1.42475	0.722292	-4.60517	-4.60517	-3.91202	-4.60517	-4.60517	-4.60517	-4.60517	-4.60497	-4.60517
13	2016	0	0	1	2	2	2	0	1	0	0.03	0.004	0	0	0	0	0	6e-05	2	1	1.97254	1.42475	0.722292	-4.60517	-3.21888	-4.2687	-4.60517	-4.60517	-4.60517	-4.60517	-4.59919	0.698135
13	2016	0	0	0	2	1	2	0	0	0	0.03	0.004	0	0	0	0	0	6e-05	2	1	1.97254	1.42475	0.722292	-4.60517	-3.21888	-4.2687	-4.60517	-4.60517	-4.60517	-4.60517	-4.59919	0.698135
13	2016	1	1	1	1	2	2	0	0	0	0	0.035	0	0	0	0	48.5	0.0001	1	1	1.97254	1.42475	0.722292	-4.60517	-4.60517	-3.10109	-4.60517	-4.60517	-4.60517	-4.60517	-4.59522	0.00995
13	2016	0	1	0	1	1	2	0	1	0	0	0.035	0	0	0	0	48.5	0.0001	1	1	1.97254	1.42475	0.722292	-4.60517	-4.60517	-3.10109	-4.60517	-4.60517	-4.60517	-4.60517	-4.59522	0.00995
13	2016	0	0	1	2	2	2	1	0	0	0.04	0.02	0	0	0	0	60	0	0	1	1.97254	1.42475	0.722292	-4.60517	-2.99573	-3.50656	-4.60517	-4.60517	-4.60517	-4.60517	-4.60517	-4.60517
13	2016	1	0	0	2	3	2	0	0	0	0.04	0.02	0	0	0	0	60	0	0	1	1.97254	1.42475	0.722292	-4.60517	-2.99573	-3.50656	-4.60517	-4.60517	-4.60517	-4.60517	-4.60517	-4.60517
13	2016	0	1	1	2	1	2	0	1	0	0	0.03	0	0	0	0	0	0.00015	5	1	1.97254	1.42475	0.722292	-4.60517	-4.60517	-3.21888	-4.60517	-4.60517	-4.60517	-4.60517	-4.59028	1.61144
13	2016	1	1	0	2	2	2	1	0	0	0	0.03	0	0	0	0	0	0.00015	5	1	1.97254	1.42475	0.722292	-4.60517	-4.60517	-3.21888	-4.60517	-4.60517	-4.60517	-4.60517	-4.59028	1.61144
13	2016	1	0	1	2	3	2	1	1	0	0.1	0.08	0.005	0	0	0	0	2e-05	2	1	1.97254	1.42475	0.722292	-4.60517	-2.20728	-2.40795	-4.1997	-4.60517	-4.60517	-4.60517	-4.60317	0.698135
13	2016	1	1	0	2	1	2	0	1	0	0.1	0.08	0.005	0	0	0	0	2e-05	2	1	1.97254	1.42475	0.722292	-4.60517	-2.20728	-2.40795	-4.1997	-4.60517	-4.60517	-4.60517	-4.60317	0.698135
13	2016	1	1	1	2	1	2	0	1	0	0.06	0.03	0	0	0	0	0	3e-05	1.8	1	1.97254	1.42475	0.722292	-4.60517	-2.65926	-3.21888	-4.60517	-4.60517	-4.60517	-4.60517	-4.60217	0.593327
13	2016	1	0	0	2	3	2	1	1	0	0.06	0.03	0	0	0	0	0	3e-05	1.8	1	1.97254	1.42475	0.722292	-4.60517	-2.65926	-3.21888	-4.60517	-4.60517	-4.60517	-4.60517	-4.60217	0.593327
13	2016	1	1	1	2	5	2	0	1	4.4	1	0.06	0	0	0	0	12.5	5e-05	10	1	1.97254	1.42475	0.722292	1.48388	0.00995	-2.65926	-4.60517	-4.60517	-4.60517	-4.60517	-4.60018	2.30358
13	2016	1	0	0	2	2	2	1	1	4.4	1	0.06	0	0	0	0	12.5	5e-05	10	1	1.97254	1.42475	0.722292	1.48388	0.00995	-2.65926	-4.60517	-4.60517	-4.60517	-4.60517	-4.60018	2.30358
13	2016	1	1	0	2	4	1	1	1	4.4	1	0.06	0	0	0	0	12.5	5e-05	10	1	1.97254	1.42475	0.722292	1.48388	0.00995	-2.65926	-4.60517	-4.60517	-4.60517	-4.60517	-4.60018	2.30358
13	2016	0	1	1	2	4	2	0	1	0	0.07	0.08	0.03	0	0	0	0	0.00012	20	1	1.97254	1.42475	0.722292	-4.60517	-2.52573	-2.40795	-3.21888	-4.60517	-4.60517	-4.60517	-4.59324	2.99623
13	2016	1	1	0	2	2	2	1	1	0	0.07	0.08	0.03	0	0	0	0	0.00012	20	1	1.97254	1.42475	0.722292	-4.60517	-2.52573	-2.40795	-3.21888	-4.60517	-4.60517	-4.60517	-4.59324	2.99623
13	2016	0	1	1	2	4	2	0	1	0	0	0.03	0	0	0	0	0	5e-05	8	1	1.97254	1.42475	0.722292	-4.60517	-4.60517	-3.21888	-4.60517	-4.60517	-4.60517	-4.60517	-4.60018	2.08069
13	2016	1	1	0	2	1	2	0	1	0	0	0.03	0	0	0	0	0	5e-05	8	1	1.97254	1.42475	0.722292	-4.60517	-4.60517	-3.21888	-4.60517	-4.60517	-4.60517	-4.60517	-4.60018	2.08069
13	2016	1	1	1	2	4	2	1	1	0	0.04	0.05	0	0	0	0	0	3e-05	1.5	1	1.97254	1.42475	0.722292	-4.60517	-2.99573	-2.81341	-4.60517	-4.60517	-4.60517	-4.60517	-4.60217	0.41211
13	2016	1	1	0	2	1	2	1	1	0	0.04	0.05	0	0	0	0	0	3e-05	1.5	1	1.97254	1.42475	0.722292	-4.60517	-2.99573	-2.81341	-4.60517	-4.60517	-4.60517	-4.60517	-4.60217	0.41211
13	2016	1	1	1	2	2	2	0	1	0	0	0.1	0	0	0.5	0	15	0.001	3	1	1.97254	1.42475	0.722292	-4.60517	-4.60517	-2.20728	-4.60517	-4.60517	-0.673345	-4.60517	-4.50986	1.10194
13	2016	0	1	1	2	2	2	0	1	0	0	0.2	0	0	6.4	0	0	0.0008	0	1	1.97254	1.42475	0.722292	-4.60517	-4.60517	-1.56065	-4.60517	-4.60517	1.85786	-4.60517	-4.52821	-4.60517
13	2016	0	1	0	2	3	2	1	0	0	0	0.1	0	0	0.5	0	15	0.001	3	1	1.97254	1.42475	0.722292	-4.60517	-4.60517	-2.20728	-4.60517	-4.60517	-0.673345	-4.60517	-4.50986	1.10194
13	2016	1	1	0	2	1	4	1	1	0	0.01	0.03	0	0	0	0.005	0	1e-05	0	1	1.97254	1.42475	0.722292	-4.60517	-3.91202	-3.21888	-4.60517	-4.60517	-4.60517	-4.1997	-4.60417	-4.60517
13	2016	1	0	1	2	1	2	1	1	0	0.82	0.03	0	0	0	0	0	4e-05	13	1	1.97254	1.42475	0.722292	-4.60517	-0.18633	-3.21888	-4.60517	-4.60517	-4.60517	-4.60517	-4.60118	2.56572
13	2016	1	1	0	2	2	2	1	1	0	0.82	0.03	0	0	0	0	0	4e-05	13	1	1.97254	1.42475	0.722292	-4.60517	-0.18633	-3.21888	-4.60517	-4.60517	-4.60517	-4.60517	-4.60118	2.56572
13	2016	1	1	1	2	2	2	0	0	0	0	0.1	0	0	0	0	0	3e-05	2	1	1.97254	1.42475	0.722292	-4.60517	-4.60517	-2.20728	-4.60517	-4.60517	-4.60517	-4.60517	-4.60217	0.698135
13	2016	0	1	0	2	1	2	0	0	0	0	0.1	0	0	0	0	0	3e-05	2	1	1.97254	1.42475	0.722292	-4.60517	-4.60517	-2.20728	-4.60517	-4.60517	-4.60517	-4.60517	-4.60217	0.698135
13	2016	1	1	1	2	3	1	0	1	0	0	0.1	0	0	0	0	0	3e-05	2	1	1.97254	1.42475	0.722292	-4.60517	-4.60517	-2.20728	-4.60517	-4.60517	-4.60517	-4.60517	-4.60217	0.698135
13	2016	1	1	1	2	4	2	1	1	0	0	0.15	0	0	0.3	0	0	0.001	0	1	1.97254	1.42475	0.722292	-4.60517	-4.60517	-1.83258	-4.60517	-4.60517	-1.17118	-4.60517	-4.50986	-4.60517
13	2016	1	1	0	2	2	2	1	0	0	0	0.15	0	0	0.3	0	0	0.001	0	1	1.97254	1.42475	0.722292	-4.60517	-4.60517	-1.83258	-4.60517	-4.60517	-1.17118	-4.60517	-4.50986	-4.60517
13	2016	0	1	1	2	2	2	0	1	3.1	0	0.1	0	0.05	3.5	0	0	0.001	3	1	1.97254	1.42475	0.722292	1.13462	-4.60517	-2.20728	-4.60517	-2.81341	1.25562	-4.60517	-4.50986	1.10194
13	2016	0	1	0	2	2	2	0	1	0	0	0.3	0	0.3	1.3	0	0	0.0009	6	1	1.97254	1.42475	0.722292	-4.60517	-4.60517	-1.17118	-4.60517	-1.17118	0.270027	-4.60517	-4.51899	1.79343
13	2016	1	0	0	2	2	2	0	0	3.1	0	0.1	0	0.05	3.5	0	0	0.001	3	1	1.97254	1.42475	0.722292	1.13462	-4.60517	-2.20728	-4.60517	-2.81341	1.25562	-4.60517	-4.50986	1.10194
13	2016	1	1	1	2	1	2	2	2	0	0	0.02	0	0	0	0	0	2e-06	0	1	1.97254	1.42475	0.722292	-4.60517	-4.60517	-3.50656	-4.60517	-4.60517	-4.60517	-4.60517	-4.60497	-4.60517
13	2016	0	0	0	2	1	2	2	2	0	0	0.02	0	0	0	0	0	2e-06	0	1	1.97254	1.42475	0.722292	-4.60517	-4.60517	-3.50656	-4.60517	-4.60517	-4.60517	-4.60517	-4.60497	-4.60517
13	2016	1	0	1	2	1	2	1	0	0	0.12	0.07	0	0	0	0	0	0.0002	0	1	1.97254	1.42475	0.722292	-4.60517	-2.04022	-2.52573	-4.60517	-4.60517	-4.60517	-4.60517	-4.58537	-4.60517
13	2016	1	0	0	2	1	2	1	1	0	0.12	0.07	0	0	0	0	0	0.0002	0	1	1.97254	1.42475	0.722292	-4.60517	-2.04022	-2.52573	-4.60517	-4.60517	-4.60517	-4.60517	-4.58537	-4.60517
13	2016	1	0	1	2	1	1	1	0	0	1	0.1	0	0	0	0	0	5e-06	0	1	1.97254	1.42475	0.722292	-4.60517	0.00995	-2.20728	-4.60517	-4.60517	-4.60517	-4.60517	-4.60467	-4.60517
13	2016	1	0	0	2	1	2	0	0	0	0	0.03	0	0	0	0	0	9e-06	0	1	1.97254	1.42475	0.722292	-4.60517	-4.60517	-3.21888	-4.60517	-4.60517	-4.60517	-4.60517	-4.60427	-4.60517
13	2016	1	1	1	2	3	2	1	1	0	0	0.03	0	0	0	0	0	9e-06	0	1	1.97254	1.42475	0.722292	-4.60517	-4.60517	-3.21888	-4.60517	-4.60517	-4.60517	-4.60517	-4.60427	-4.60517
13	2016	0	0	1	2	3	2	0	0	0	0.046	0.1	0	0	0.1	0.05	0	0.001	0.2	1	1.97254	1.42475	0.722292	-4.60517	-2.8824	-2.20728	-4.60517	-4.60517	-2.20728	-2.81341	-4.50986	-1.56065
13	2016	1	0	0	2	2	2	1	0	0	0.046	0.1	0	0	0.1	0.05	0	0.001	0.2	1	1.97254	1.42475	0.722292	-4.60517	-2.8824	-2.20728	-4.60517	-4.60517	-2.20728	-2.81341	-4.50986	-1.56065
13	2016	0	1	0	2	5	1	0	1	0	0.046	0.1	0	0	0.1	0.05	0	0.001	0.2	1	1.97254	1.42475	0.722292	-4.60517	-2.8824	-2.20728	-4.60517	-4.60517	-2.20728	-2.81341	-4.50986	-1.56065
13	2016	0	0	0	2	3	2	0	0	0	0	0.03	0	0	0	0	0	3e-05	6	1	1.97254	1.42475	0.722292	-4.60517	-4.60517	-3.21888	-4.60517	-4.60517	-4.60517	-4.60517	-4.60217	1.79343
13	2016	0	1	1	1	3	2	0	0	1.2	0	0.2	0	0	0.25	0	20	0.002	0	1	1.97254	1.42475	0.722292	0.19062	-4.60517	-1.56065	-4.60517	-4.60517	-1.34707	-4.60517	-4.42285	-4.60517
13	2016	0	0	0	1	1	2	0	1	1.2	0	0.2	0	0	0.25	0	20	0.002	0	1	1.97254	1.42475	0.722292	0.19062	-4.60517	-1.56065	-4.60517	-4.60517	-1.34707	-4.60517	-4.42285	-4.60517
13	2016	1	1	1	1	3	4	0	1	1.2	0	0.2	0	0	0.25	0	20	0.002	0	1	1.97254	1.42475	0.722292	0.19062	-4.60517	-1.56065	-4.60517	-4.60517	-1.34707	-4.60517	-4.42285	-4.60517
13	2016	1	1	1	2	2	2	1	1	0	0	0.02	0	0	0	0	0	0.0001	0	1	1.97254	1.42475	0.722292	-4.60517	-4.60517	-3.50656	-4.60517	-4.60517	-4.60517	-4.60517	-4.59522	-4.60517
13	2016	1	0	0	2	1	2	1	1	0	0	0.02	0	0	0	0	0	0.0001	0	1	1.97254	1.42475	0.722292	-4.60517	-4.60517	-3.50656	-4.60517	-4.60517	-4.60517	-4.60517	-4.59522	-4.60517
13	2016	0	0	1	2	1	2	0	0	0	0.03	0.015	0	0	0	0	0	0.0001	0	1	1.97254	1.42475	0.722292	-4.60517	-3.21888	-3.68888	-4.60517	-4.60517	-4.60517	-4.60517	-4.59522	-4.60517
13	2016	1	0	0	2	1	2	1	0	0	0	0.05	0.02	0	0	0	0	0.00016	0	1	1.97254	1.42475	0.722292	-4.60517	-4.60517	-2.81341	-3.50656	-4.60517	-4.60517	-4.60517	-4.5893	-4.60517
13	2016	1	0	1	2	1	2	0	0	0	0	0.06	0	0	0	0	0	4.6e-05	0	1	1.97254	1.42475	0.722292	-4.60517	-4.60517	-2.65926	-4.60517	-4.60517	-4.60517	-4.60517	-4.60058	-4.60517
13	2016	1	1	0	2	4	2	0	0	0	0	0.06	0	0	0	0	0	4.6e-05	0	1	1.97254	1.42475	0.722292	-4.60517	-4.60517	-2.65926	-4.60517	-4.60517	-4.60517	-4.60517	-4.60058	-4.60517
13	2016	1	1	1	2	2	2	1	1	0	0.0553	0.1	0	0	0	0	0	4e-05	3	1	1.97254	1.42475	0.722292	-4.60517	-2.72876	-2.20728	-4.60517	-4.60517	-4.60517	-4.60517	-4.60118	1.10194
13	2016	0	0	0	2	2	2	1	1	0	0.0553	0.1	0	0	0	0	0	4e-05	3	1	1.97254	1.42475	0.722292	-4.60517	-2.72876	-2.20728	-4.60517	-4.60517	-4.60517	-4.60517	-4.60118	1.10194
13	2016	1	0	0	2	3	2	1	0	0	0	0.08	0.024	0	0	0.003	0	0.0001	3	1	1.97254	1.42475	0.722292	-4.60517	-4.60517	-2.40795	-3.38139	-4.60517	-4.60517	-4.34281	-4.59522	1.10194
13	2016	0	1	1	2	6	1	2	2	0	0	0.08	0.024	0	0	0.003	0	0.0001	3	1	1.97254	1.42475	0.722292	-4.60517	-4.60517	-2.40795	-3.38139	-4.60517	-4.60517	-4.34281	-4.59522	1.10194
13	2016	0	1	0	2	3	2	0	1	10	0.028	0.1	0	0	0	0	0	0.0003	0	1	1.97254	1.42475	0.722292	2.30358	-3.27017	-2.20728	-4.60517	-4.60517	-4.60517	-4.60517	-4.57561	-4.60517
13	2016	1	1	1	2	2	2	1	0	10	0.028	0.1	0	0	0	0	0	0.0003	0	1	1.97254	1.42475	0.722292	2.30358	-3.27017	-2.20728	-4.60517	-4.60517	-4.60517	-4.60517	-4.57561	-4.60517
13	2016	1	0	0	2	6	2	2	2	10	0.028	0.1	0	0	0	0	0	0.0003	0	1	1.97254	1.42475	0.722292	2.30358	-3.27017	-2.20728	-4.60517	-4.60517	-4.60517	-4.60517	-4.57561	-4.60517
13	2016	0	1	0	2	1	2	2	2	1	0	0.1	0	0	0	0	0	0	0	1	1.97254	1.42475	0.722292	0.00995	-4.60517	-2.20728	-4.60517	-4.60517	-4.60517	-4.60517	-4.60517	-4.60517
13	2016	1	0	1	2	4	2	2	2	1	0	0.1	0	0	0	0	0	0	0	1	1.97254	1.42475	0.722292	0.00995	-4.60517	-2.20728	-4.60517	-4.60517	-4.60517	-4.60517	-4.60517	-4.60517
13	2016	1	0	1	2	2	2	1	0	0	0	0.06	0	0	0	0	0	0	1.6	1	1.97254	1.42475	0.722292	-4.60517	-4.60517	-2.65926	-4.60517	-4.60517	-4.60517	-4.60517	-4.60517	0.476234
13	2016	0	0	0	2	1	2	1	1	0	0.07	0.15	0	0	0	0	0	0	0	1	1.97254	1.42475	0.722292	-4.60517	-2.52573	-1.83258	-4.60517	-4.60517	-4.60517	-4.60517	-4.60517	-4.60517
13	2016	0	1	1	2	1	2	0	1	0	0.07	0.15	0	0	0	0	0	0	0	1	1.97254	1.42475	0.722292	-4.60517	-2.52573	-1.83258	-4.60517	-4.60517	-4.60517	-4.60517	-4.60517	-4.60517
13	2016	1	1	1	2	3	2	0	1	0	0	0.2	0	0	0.25	0	66.6667	0.001	20	1	1.97254	1.42475	0.722292	-4.60517	-4.60517	-1.56065	-4.60517	-4.60517	-1.34707	-4.60517	-4.50986	2.99623
13	2016	0	0	0	2	4	2	1	1	0	0	0.2	0	0	0.25	0	66.6667	0.001	20	1	1.97254	1.42475	0.722292	-4.60517	-4.60517	-1.56065	-4.60517	-4.60517	-1.34707	-4.60517	-4.50986	2.99623
13	2016	0	1	1	2	3	2	0	1	0	0	0.25	0	0	0.2	0	15	0.0006	0	1	1.97254	1.42475	0.722292	-4.60517	-4.60517	-1.34707	-4.60517	-4.60517	-1.56065	-4.60517	-4.5469	-4.60517
13	2016	0	1	0	2	3	2	0	1	0	0	0.25	0	0	0.2	0	15	0.0006	0	1	1.97254	1.42475	0.722292	-4.60517	-4.60517	-1.34707	-4.60517	-4.60517	-1.56065	-4.60517	-4.5469	-4.60517
13	2016	0	1	1	1	4	2	0	0	0	0	0.08	0	0	0	0	0	0.0001	3	1	1.97254	1.42475	0.722292	-4.60517	-4.60517	-2.40795	-4.60517	-4.60517	-4.60517	-4.60517	-4.59522	1.10194
13	2016	0	0	0	1	1	2	0	1	0	0	0.08	0	0	0	0	0	0.0001	3	1	1.97254	1.42475	0.722292	-4.60517	-4.60517	-2.40795	-4.60517	-4.60517	-4.60517	-4.60517	-4.59522	1.10194
13	2016	1	1	1	1	5	2	2	2	0	0	0.08	0	0	0	0	0	0.0001	3	1	1.97254	1.42475	0.722292	-4.60517	-4.60517	-2.40795	-4.60517	-4.60517	-4.60517	-4.60517	-4.59522	1.10194
13	2016	0	1	1	2	4	2	1	1	0	0	0.05	0	0	0	0	0	8e-05	3	1	1.97254	1.42475	0.722292	-4.60517	-4.60517	-2.81341	-4.60517	-4.60517	-4.60517	-4.60517	-4.5972	1.10194
13	2016	1	1	0	2	3	2	0	1	0	0	0.05	0	0	0	0	0	8e-05	3	1	1.97254	1.42475	0.722292	-4.60517	-4.60517	-2.81341	-4.60517	-4.60517	-4.60517	-4.60517	-4.5972	1.10194
13	2016	0	1	1	2	2	2	2	2	0	0	0.05	0	0	0	0	0	8e-05	3	1	1.97254	1.42475	0.722292	-4.60517	-4.60517	-2.81341	-4.60517	-4.60517	-4.60517	-4.60517	-4.5972	1.10194
13	2016	1	1	0	2	3	2	1	1	0	0	0.05	0	0	0	0	0	8e-05	3	1	1.97254	1.42475	0.722292	-4.60517	-4.60517	-2.81341	-4.60517	-4.60517	-4.60517	-4.60517	-4.5972	1.10194
13	2016	1	1	1	2	3	2	1	1	0	0	0.06	0	0	0	0	0	0.0001	3	1	1.97254	1.42475	0.722292	-4.60517	-4.60517	-2.65926	-4.60517	-4.60517	-4.60517	-4.60517	-4.59522	1.10194
13	2016	1	1	0	2	3	2	1	1	0	0	0.06	0	0	0	0	0	0.0001	3	1	1.97254	1.42475	0.722292	-4.60517	-4.60517	-2.65926	-4.60517	-4.60517	-4.60517	-4.60517	-4.59522	1.10194
13	2016	1	1	1	2	1	2	0	1	0	0	0.06	0	0	0	0	0	5e-05	2	1	1.97254	1.42475	0.722292	-4.60517	-4.60517	-2.65926	-4.60517	-4.60517	-4.60517	-4.60517	-4.60018	0.698135
13	2016	0	1	0	2	1	2	1	1	0	0	0.06	0	0	0	0	0	5e-05	2	1	1.97254	1.42475	0.722292	-4.60517	-4.60517	-2.65926	-4.60517	-4.60517	-4.60517	-4.60517	-4.60018	0.698135
13	2016	1	1	0	2	4	1	2	2	0	0	0.06	0	0	0	0	0	5e-05	2	1	1.97254	1.42475	0.722292	-4.60517	-4.60517	-2.65926	-4.60517	-4.60517	-4.60517	-4.60517	-4.60018	0.698135
13	2016	0	1	1	2	1	2	0	1	0	0	0.04	0	0	0	0	0	0	2	1	1.97254	1.42475	0.722292	-4.60517	-4.60517	-2.99573	-4.60517	-4.60517	-4.60517	-4.60517	-4.60517	0.698135
13	2016	1	1	0	2	2	2	0	0	0	0	0.04	0	0	0	0	0	0	2	1	1.97254	1.42475	0.722292	-4.60517	-4.60517	-2.99573	-4.60517	-4.60517	-4.60517	-4.60517	-4.60517	0.698135
13	2016	0	1	0	2	2	2	0	1	0	0	0.04	0	0	0	0	0	0	2	1	1.97254	1.42475	0.722292	-4.60517	-4.60517	-2.99573	-4.60517	-4.60517	-4.60517	-4.60517	-4.60517	0.698135
13	2016	0	1	1	2	2	2	0	1	0	0	0.04	0	0	0	0	0	0	2	1	1.97254	1.42475	0.722292	-4.60517	-4.60517	-2.99573	-4.60517	-4.60517	-4.60517	-4.60517	-4.60517	0.698135
13	2016	0	1	1	2	3	2	0	1	0	0	0.03	0	0	0	0	0	2e-05	0.5	1	1.97254	1.42475	0.722292	-4.60517	-4.60517	-3.21888	-4.60517	-4.60517	-4.60517	-4.60517	-4.60317	-0.673345
13	2016	0	1	0	2	3	2	0	1	0	0	0.03	0	0	0	0	0	2e-05	0.5	1	1.97254	1.42475	0.722292	-4.60517	-4.60517	-3.21888	-4.60517	-4.60517	-4.60517	-4.60517	-4.60317	-0.673345
13	2016	0	1	0	2	5	2	1	1	4	0	0.05	0.05	0	0.1	0	0	0.0003	1	1	1.97254	1.42475	0.722292	1.38879	-4.60517	-2.81341	-2.81341	-4.60517	-2.20728	-4.60517	-4.57561	0.00995
13	2016	1	1	0	1	5	1	1	1	1.5	0	0.05	0.02	0	0	0	95	0	0.5	1	1.97254	1.42475	0.722292	0.41211	-4.60517	-2.81341	-3.50656	-4.60517	-4.60517	-4.60517	-4.60517	-0.673345
13	2016	0	0	0	2	2	2	0	0	0	0	0.03	0	0	0	0	0	0	0	1	1.97254	1.42475	0.722292	-4.60517	-4.60517	-3.21888	-4.60517	-4.60517	-4.60517	-4.60517	-4.60517	-4.60517
13	2016	1	0	1	2	3	2	1	0	0	0	0.03	0	0	0	0	0	0	0	1	1.97254	1.42475	0.722292	-4.60517	-4.60517	-3.21888	-4.60517	-4.60517	-4.60517	-4.60517	-4.60517	-4.60517
13	2016	0	1	0	1	3	2	1	1	0	0.1	0.06	0	0	0	0	0	0	4	1	1.97254	1.42475	0.722292	-4.60517	-2.20728	-2.65926	-4.60517	-4.60517	-4.60517	-4.60517	-4.60517	1.38879
13	2016	0	1	0	1	5	1	1	1	0	0.1	0.06	0	0	0	0	0	0	4	1	1.97254	1.42475	0.722292	-4.60517	-2.20728	-2.65926	-4.60517	-4.60517	-4.60517	-4.60517	-4.60517	1.38879
13	2016	0	1	1	2	4	2	0	0	0	0.072	0.03	0	0	0	0	0	5e-06	3	1	1.97254	1.42475	0.722292	-4.60517	-2.50104	-3.21888	-4.60517	-4.60517	-4.60517	-4.60517	-4.60467	1.10194
13	2016	0	1	0	2	3	2	0	0	0	0.072	0.03	0	0	0	0	0	5e-06	3	1	1.97254	1.42475	0.722292	-4.60517	-2.50104	-3.21888	-4.60517	-4.60517	-4.60517	-4.60517	-4.60467	1.10194
13	2016	1	1	1	1	3	2	0	1	0	0	0.15	0.007	0	0	0	0	2e-05	5	1	1.97254	1.42475	0.722292	-4.60517	-4.60517	-1.83258	-4.07454	-4.60517	-4.60517	-4.60517	-4.60317	1.61144
13	2016	1	0	0	1	2	2	1	1	0	0	0.15	0.007	0	0	0	0	2e-05	5	1	1.97254	1.42475	0.722292	-4.60517	-4.60517	-1.83258	-4.07454	-4.60517	-4.60517	-4.60517	-4.60317	1.61144
13	2016	0	1	1	1	3	2	1	1	0	0	0.15	0.007	0	0	0	0	2e-05	5	1	1.97254	1.42475	0.722292	-4.60517	-4.60517	-1.83258	-4.07454	-4.60517	-4.60517	-4.60517	-4.60317	1.61144
13	2016	1	1	0	2	5	2	1	1	0	0	0.1	0	0	0.1	0	36.6667	0.0015	2	1	1.97254	1.42475	0.722292	-4.60517	-4.60517	-2.20728	-4.60517	-4.60517	-2.20728	-4.60517	-4.46541	0.698135
13	2016	0	0	1	2	1	2	1	0	0	0.15	0.03	0	0	0	0	0	1.6e-05	0.8	1	1.97254	1.42475	0.722292	-4.60517	-1.83258	-3.21888	-4.60517	-4.60517	-4.60517	-4.60517	-4.60357	-0.210721
13	2016	0	1	0	2	3	2	0	0	0	0.15	0.03	0	0	0	0	0	1.6e-05	0.8	1	1.97254	1.42475	0.722292	-4.60517	-1.83258	-3.21888	-4.60517	-4.60517	-4.60517	-4.60517	-4.60357	-0.210721
13	2016	0	1	1	2	4	2	1	0	0	0	0.02	0	0	0	0	0	3e-05	3	1	1.97254	1.42475	0.722292	-4.60517	-4.60517	-3.50656	-4.60517	-4.60517	-4.60517	-4.60517	-4.60217	1.10194
13	2016	1	1	0	2	2	2	1	1	0	0	0.02	0	0	0	0	0	3e-05	3	1	1.97254	1.42475	0.722292	-4.60517	-4.60517	-3.50656	-4.60517	-4.60517	-4.60517	-4.60517	-4.60217	1.10194
13	2016	1	1	1	2	2	4	1	1	0	0	0.01	0	0	0	0	0	2e-05	1	1	1.97254	1.42475	0.722292	-4.60517	-4.60517	-3.91202	-4.60517	-4.60517	-4.60517	-4.60517	-4.60317	0.00995
13	2016	1	0	1	2	3	2	1	1	0	0.0736	0.06	0	0	0	0	0	0.00024	90	1	1.97254	1.42475	0.722292	-4.60517	-2.48171	-2.65926	-4.60517	-4.60517	-4.60517	-4.60517	-4.58145	4.49992
13	2016	0	0	0	2	1	2	0	0	0	0.0736	0.06	0	0	0	0	0	0.00024	90	1	1.97254	1.42475	0.722292	-4.60517	-2.48171	-2.65926	-4.60517	-4.60517	-4.60517	-4.60517	-4.58145	4.49992
13	2016	0	1	1	2	4	1	1	1	0	0.0736	0.06	0	0	0	0	0	0.00024	90	1	1.97254	1.42475	0.722292	-4.60517	-2.48171	-2.65926	-4.60517	-4.60517	-4.60517	-4.60517	-4.58145	4.49992
13	2016	0	1	1	2	2	2	0	0	0	0	0.03	0	0	0	0	0	1e-05	1.5	1	1.97254	1.42475	0.722292	-4.60517	-4.60517	-3.21888	-4.60517	-4.60517	-4.60517	-4.60517	-4.60417	0.41211
13	2016	1	1	0	2	2	2	0	1	0	0	0.03	0	0	0	0	0	1e-05	1.5	1	1.97254	1.42475	0.722292	-4.60517	-4.60517	-3.21888	-4.60517	-4.60517	-4.60517	-4.60517	-4.60417	0.41211
13	2016	0	0	1	1	4	2	0	1	0	0	0.08	0.05	0	0	0	0	2e-05	3	1	1.97254	1.42475	0.722292	-4.60517	-4.60517	-2.40795	-2.81341	-4.60517	-4.60517	-4.60517	-4.60317	1.10194
13	2016	0	1	0	1	2	2	0	1	0	0	0.08	0.05	0	0	0	0	2e-05	3	1	1.97254	1.42475	0.722292	-4.60517	-4.60517	-2.40795	-2.81341	-4.60517	-4.60517	-4.60517	-4.60317	1.10194
13	2016	0	0	1	1	3	2	0	1	0	0	0.04	0.01	0	0	0	48.5	5e-05	0	1	1.97254	1.42475	0.722292	-4.60517	-4.60517	-2.99573	-3.91202	-4.60517	-4.60517	-4.60517	-4.60018	-4.60517
13	2016	0	1	0	1	2	2	0	1	0	0	0.03	0.02	0	0	0	0	7e-05	1	1	1.97254	1.42475	0.722292	-4.60517	-4.60517	-3.21888	-3.50656	-4.60517	-4.60517	-4.60517	-4.59819	0.00995
13	2016	0	1	0	2	1	2	1	1	0	0	0.1	0	0	0	0	0	7e-05	5	1	1.97254	1.42475	0.722292	-4.60517	-4.60517	-2.20728	-4.60517	-4.60517	-4.60517	-4.60517	-4.59819	1.61144
13	2016	1	1	0	2	2	2	0	1	0	0	0.1	0	0	0	0	0	7e-05	5	1	1.97254	1.42475	0.722292	-4.60517	-4.60517	-2.20728	-4.60517	-4.60517	-4.60517	-4.60517	-4.59819	1.61144
13	2016	1	0	0	1	4	2	1	1	5	0	0.1	0	0	0	0	0	8e-05	1	1	1.97254	1.42475	0.722292	1.61144	-4.60517	-2.20728	-4.60517	-4.60517	-4.60517	-4.60517	-4.5972	0.00995
13	2016	1	1	1	1	4	1	2	2	5	0	0.1	0	0	0	0	0	8e-05	1	1	1.97254	1.42475	0.722292	1.61144	-4.60517	-2.20728	-4.60517	-4.60517	-4.60517	-4.60517	-4.5972	0.00995
13	2016	1	0	1	2	4	2	1	1	0	0	0.02	0	0	0	0	0	3e-05	1	1	1.97254	1.42475	0.722292	-4.60517	-4.60517	-3.50656	-4.60517	-4.60517	-4.60517	-4.60517	-4.60217	0.00995
13	2016	1	0	0	2	1	2	1	0	0	0	0.02	0	0	0	0	0	3e-05	1	1	1.97254	1.42475	0.722292	-4.60517	-4.60517	-3.50656	-4.60517	-4.60517	-4.60517	-4.60517	-4.60217	0.00995
13	2016	0	1	0	2	3	1	2	2	0	0	0.02	0	0	0	0	0	3e-05	1	1	1.97254	1.42475	0.722292	-4.60517	-4.60517	-3.50656	-4.60517	-4.60517	-4.60517	-4.60517	-4.60217	0.00995
13	2016	1	1	0	2	2	4	1	1	1	0	0.03	0	0	0	0	0	3e-05	6	1	1.97254	1.42475	0.722292	0.00995	-4.60517	-3.21888	-4.60517	-4.60517	-4.60517	-4.60517	-4.60217	1.79343
13	2016	1	1	1	2	1	1	1	1	1	0	0.03	0	0	0	0	0	3e-05	6	1	1.97254	1.42475	0.722292	0.00995	-4.60517	-3.21888	-4.60517	-4.60517	-4.60517	-4.60517	-4.60217	1.79343
13	2016	1	0	1	2	4	2	1	1	8	0	0.2	0	0	0	0	0	5e-05	0	1	1.97254	1.42475	0.722292	2.08069	-4.60517	-1.56065	-4.60517	-4.60517	-4.60517	-4.60517	-4.60018	-4.60517
13	2016	1	1	0	2	4	2	1	0	8	0	0.2	0	0	0	0	0	5e-05	0	1	1.97254	1.42475	0.722292	2.08069	-4.60517	-1.56065	-4.60517	-4.60517	-4.60517	-4.60517	-4.60018	-4.60517
13	2016	0	1	1	2	5	2	2	2	8	0	0.2	0	0	0	0	0	5e-05	0	1	1.97254	1.42475	0.722292	2.08069	-4.60517	-1.56065	-4.60517	-4.60517	-4.60517	-4.60517	-4.60018	-4.60517
13	2016	0	1	1	2	4	2	1	1	0	0	0.05	0	0	0	0	0	5e-05	0	1	1.97254	1.42475	0.722292	-4.60517	-4.60517	-2.81341	-4.60517	-4.60517	-4.60517	-4.60517	-4.60018	-4.60517
13	2016	1	1	0	2	3	2	0	1	0	0	0.05	0	0	0	0	0	5e-05	0	1	1.97254	1.42475	0.722292	-4.60517	-4.60517	-2.81341	-4.60517	-4.60517	-4.60517	-4.60517	-4.60018	-4.60517
13	2016	1	1	1	2	3	2	0	1	0	0	0.1	0	0	0	0	0	0.001	10	1	1.97254	1.42475	0.722292	-4.60517	-4.60517	-2.20728	-4.60517	-4.60517	-4.60517	-4.60517	-4.50986	2.30358
13	2016	0	1	0	2	2	2	1	1	0	0	0.1	0	0	0	0	0	0.001	10	1	1.97254	1.42475	0.722292	-4.60517	-4.60517	-2.20728	-4.60517	-4.60517	-4.60517	-4.60517	-4.50986	2.30358
13	2016	1	1	0	2	3	1	2	2	0	0	0.1	0	0	0	0	0	0.001	10	1	1.97254	1.42475	0.722292	-4.60517	-4.60517	-2.20728	-4.60517	-4.60517	-4.60517	-4.60517	-4.50986	2.30358
13	2016	1	1	1	2	1	1	0	1	0	0.25	0.03	0	0	0	0	0	5e-05	3	1	1.97254	1.42475	0.722292	-4.60517	-1.34707	-3.21888	-4.60517	-4.60517	-4.60517	-4.60517	-4.60018	1.10194
13	2016	1	0	1	2	2	2	1	0	0	0.25	0.03	0	0	0	0	0	5e-05	3	1	1.97254	1.42475	0.722292	-4.60517	-1.34707	-3.21888	-4.60517	-4.60517	-4.60517	-4.60517	-4.60018	1.10194
13	2016	1	0	0	2	2	2	1	1	0	0.25	0.03	0	0	0	0	0	5e-05	3	1	1.97254	1.42475	0.722292	-4.60517	-1.34707	-3.21888	-4.60517	-4.60517	-4.60517	-4.60517	-4.60018	1.10194
13	2016	1	1	0	1	3	1	2	2	0	0.2	0.15	0	0.2	0	0	0	3e-05	2	1	1.97254	1.42475	0.722292	-4.60517	-1.56065	-1.83258	-4.60517	-1.56065	-4.60517	-4.60517	-4.60217	0.698135
13	2016	0	1	0	2	1	2	0	1	0	0.5	0.03	0	0	0	0	0	0	0	1	1.97254	1.42475	0.722292	-4.60517	-0.673345	-3.21888	-4.60517	-4.60517	-4.60517	-4.60517	-4.60517	-4.60517
13	2016	0	0	1	2	1	2	0	0	0	0.5	0.03	0	0	0	0	0	0	0	1	1.97254	1.42475	0.722292	-4.60517	-0.673345	-3.21888	-4.60517	-4.60517	-4.60517	-4.60517	-4.60517	-4.60517
13	2016	1	0	1	2	1	2	1	1	0	0	0.03	0	0	0	0	0	0	0.7	1	1.97254	1.42475	0.722292	-4.60517	-4.60517	-3.21888	-4.60517	-4.60517	-4.60517	-4.60517	-4.60517	-0.34249
13	2016	1	1	0	2	1	2	0	0	0	0	0.03	0	0	0	0	0	0	0.7	1	1.97254	1.42475	0.722292	-4.60517	-4.60517	-3.21888	-4.60517	-4.60517	-4.60517	-4.60517	-4.60517	-0.34249
13	2016	0	1	1	2	4	2	0	1	0	0.134	0.06	0	0	0	0	0	1e-05	0	1	1.97254	1.42475	0.722292	-4.60517	-1.93794	-2.65926	-4.60517	-4.60517	-4.60517	-4.60517	-4.60417	-4.60517
13	2016	1	1	0	2	2	2	1	1	0	0.134	0.06	0	0	0	0	0	1e-05	0	1	1.97254	1.42475	0.722292	-4.60517	-1.93794	-2.65926	-4.60517	-4.60517	-4.60517	-4.60517	-4.60417	-4.60517
13	2016	1	1	0	1	2	2	2	2	0	0	0.15	0	0.1	0	0	0	0.001	0.8	1	1.97254	1.42475	0.722292	-4.60517	-4.60517	-1.83258	-4.60517	-2.20728	-4.60517	-4.60517	-4.50986	-0.210721
13	2016	1	1	0	1	3	2	0	1	0	0	0.1	0	0	0	0	0	0.0003	0	1	1.97254	1.42475	0.722292	-4.60517	-4.60517	-2.20728	-4.60517	-4.60517	-4.60517	-4.60517	-4.57561	-4.60517
13	2016	0	1	1	1	2	2	3	1	0	0	0.08	0.2	0.1	0	0.05	0	0.0006	10	1	1.97254	1.42475	0.722292	-4.60517	-4.60517	-2.40795	-1.56065	-2.20728	-4.60517	-2.81341	-4.5469	2.30358
13	2016	1	1	0	1	5	1	2	2	0	0	0.08	0.2	0.1	0	0.05	0	0.0006	10	1	1.97254	1.42475	0.722292	-4.60517	-4.60517	-2.40795	-1.56065	-2.20728	-4.60517	-2.81341	-4.5469	2.30358
13	2016	1	0	0	1	3	2	1	1	4	0.09	0.15	0.03	0	0	0	0	0.0001	0	1	1.97254	1.42475	0.722292	1.38879	-2.30259	-1.83258	-3.21888	-4.60517	-4.60517	-4.60517	-4.59522	-4.60517
13	2016	0	1	1	1	3	2	0	1	4	0.09	0.15	0.03	0	0	0	0	0.0001	0	1	1.97254	1.42475	0.722292	1.38879	-2.30259	-1.83258	-3.21888	-4.60517	-4.60517	-4.60517	-4.59522	-4.60517
13	2016	1	1	0	2	2	2	1	1	0	0	0.002	0	0	0	0	0	0	0	1	1.97254	1.42475	0.722292	-4.60517	-4.60517	-4.42285	-4.60517	-4.60517	-4.60517	-4.60517	-4.60517	-4.60517
13	2016	0	0	1	2	4	2	1	1	0	0	0.002	0	0	0	0	0	0	0	1	1.97254	1.42475	0.722292	-4.60517	-4.60517	-4.42285	-4.60517	-4.60517	-4.60517	-4.60517	-4.60517	-4.60517
13	2016	0	1	0	2	2	2	0	1	0	0	0.1	0.02	0	0	0	0	1e-05	4	1	1.97254	1.42475	0.722292	-4.60517	-4.60517	-2.20728	-3.50656	-4.60517	-4.60517	-4.60517	-4.60417	1.38879
13	2016	1	1	1	2	2	2	1	1	0	0	0.1	0.02	0	0	0	0	1e-05	4	1	1.97254	1.42475	0.722292	-4.60517	-4.60517	-2.20728	-3.50656	-4.60517	-4.60517	-4.60517	-4.60417	1.38879
13	2016	1	1	0	2	1	2	0	1	0	0.07	0.03	0	0	0	0	40	0	0	1	1.97254	1.42475	0.722292	-4.60517	-2.52573	-3.21888	-4.60517	-4.60517	-4.60517	-4.60517	-4.60517	-4.60517
13	2016	1	0	1	2	2	2	1	1	0	0.07	0.03	0	0	0	0	40	0	0	1	1.97254	1.42475	0.722292	-4.60517	-2.52573	-3.21888	-4.60517	-4.60517	-4.60517	-4.60517	-4.60517	-4.60517
13	2016	1	1	0	2	1	2	1	1	0	0.08	0.02	0	0	0	0	0	0	0	1	1.97254	1.42475	0.722292	-4.60517	-2.40795	-3.50656	-4.60517	-4.60517	-4.60517	-4.60517	-4.60517	-4.60517
13	2016	1	1	1	2	4	2	1	1	0	0.08	0.02	0	0	0	0	0	0	0	1	1.97254	1.42475	0.722292	-4.60517	-2.40795	-3.50656	-4.60517	-4.60517	-4.60517	-4.60517	-4.60517	-4.60517
13	2016	1	1	0	1	3	2	2	2	0	0	0.05	0.005	0	0	0	35.3333	0.0005	5	1	1.97254	1.42475	0.722292	-4.60517	-4.60517	-2.81341	-4.1997	-4.60517	-4.60517	-4.60517	-4.55638	1.61144
13	2016	1	1	1	2	3	2	1	1	0	0.08	0.06	0	0	0	0	0	0	2	1	1.97254	1.42475	0.722292	-4.60517	-2.40795	-2.65926	-4.60517	-4.60517	-4.60517	-4.60517	-4.60517	0.698135
13	2016	1	1	0	2	2	2	1	1	0	0.08	0.06	0	0	0	0	0	0	2	1	1.97254	1.42475	0.722292	-4.60517	-2.40795	-2.65926	-4.60517	-4.60517	-4.60517	-4.60517	-4.60517	0.698135
13	2016	1	1	1	2	3	2	1	1	0	0.03	0.15	0	0	0	0	0	5e-06	0	1	1.97254	1.42475	0.722292	-4.60517	-3.21888	-1.83258	-4.60517	-4.60517	-4.60517	-4.60517	-4.60467	-4.60517
13	2016	0	1	0	2	1	2	0	1	0	0.03	0.15	0	0	0	0	0	5e-06	0	1	1.97254	1.42475	0.722292	-4.60517	-3.21888	-1.83258	-4.60517	-4.60517	-4.60517	-4.60517	-4.60467	-4.60517
13	2016	1	1	0	2	3	2	2	2	0	0.03	0.15	0	0	0	0	0	5e-06	0	1	1.97254	1.42475	0.722292	-4.60517	-3.21888	-1.83258	-4.60517	-4.60517	-4.60517	-4.60517	-4.60467	-4.60517
13	2016	0	1	1	2	3	2	1	1	0	0.06	0.07	0	0	0	0	0	0	0	1	1.97254	1.42475	0.722292	-4.60517	-2.65926	-2.52573	-4.60517	-4.60517	-4.60517	-4.60517	-4.60517	-4.60517
13	2016	1	1	0	2	2	2	0	1	0	0.06	0.07	0	0	0	0	0	0	0	1	1.97254	1.42475	0.722292	-4.60517	-2.65926	-2.52573	-4.60517	-4.60517	-4.60517	-4.60517	-4.60517	-4.60517
13	2016	1	1	0	2	1	2	1	1	0	0.06	0.07	0	0	0	0	0	0	0	1	1.97254	1.42475	0.722292	-4.60517	-2.65926	-2.52573	-4.60517	-4.60517	-4.60517	-4.60517	-4.60517	-4.60517
13	2016	1	1	0	2	2	2	1	1	0	0.3	0.01	0	0	0	0	0	0	0	1	1.97254	1.42475	0.722292	-4.60517	-1.17118	-3.91202	-4.60517	-4.60517	-4.60517	-4.60517	-4.60517	-4.60517
13	2016	1	0	1	2	2	2	1	1	0	0.15	0.06	0	0	0	0.17	0	0	0	1	1.97254	1.42475	0.722292	-4.60517	-1.83258	-2.65926	-4.60517	-4.60517	-4.60517	-1.7148	-4.60517	-4.60517
13	2016	1	1	0	2	1	2	0	0	0	0.15	0.06	0	0	0	0.17	0	0	0	1	1.97254	1.42475	0.722292	-4.60517	-1.83258	-2.65926	-4.60517	-4.60517	-4.60517	-1.7148	-4.60517	-4.60517
13	2016	1	1	0	2	3	2	2	2	3	0	0.1	0	0	0	0	0	0.0001	0.8	1	1.97254	1.42475	0.722292	1.10194	-4.60517	-2.20728	-4.60517	-4.60517	-4.60517	-4.60517	-4.59522	-0.210721
13	2016	1	1	1	2	1	4	0	1	0	0.264	0.012	0	0	0	0	0	0	0	1	1.97254	1.42475	0.722292	-4.60517	-1.29463	-3.81671	-4.60517	-4.60517	-4.60517	-4.60517	-4.60517	-4.60517
13	2016	0	1	1	2	1	1	1	1	0	0.16	0.02	0	0	0	0	0	0	0	1	1.97254	1.42475	0.722292	-4.60517	-1.77196	-3.50656	-4.60517	-4.60517	-4.60517	-4.60517	-4.60517	-4.60517
13	2016	1	1	1	2	2	2	1	1	0	0.3	0.04	0	0	0	0	0	0.00015	0.1	1	1.97254	1.42475	0.722292	-4.60517	-1.17118	-2.99573	-4.60517	-4.60517	-4.60517	-4.60517	-4.59028	-2.20728
13	2016	1	0	0	2	1	2	1	1	0	0.3	0.04	0	0	0	0	0	0.00015	0.1	1	1.97254	1.42475	0.722292	-4.60517	-1.17118	-2.99573	-4.60517	-4.60517	-4.60517	-4.60517	-4.59028	-2.20728
13	2016	1	1	0	2	2	2	1	1	0	0	0.1	0	0	0	0	0	4e-05	0.1	1	1.97254	1.42475	0.722292	-4.60517	-4.60517	-2.20728	-4.60517	-4.60517	-4.60517	-4.60517	-4.60118	-2.20728
13	2016	1	1	1	2	2	2	1	1	0	0	0.1	0	0	0	0	0	4e-05	0.1	1	1.97254	1.42475	0.722292	-4.60517	-4.60517	-2.20728	-4.60517	-4.60517	-4.60517	-4.60517	-4.60118	-2.20728
13	2016	1	0	1	2	2	2	1	1	0	0.03	0.1	0	0	0	0	0	6e-05	0.1	1	1.97254	1.42475	0.722292	-4.60517	-3.21888	-2.20728	-4.60517	-4.60517	-4.60517	-4.60517	-4.59919	-2.20728
13	2016	1	1	0	2	2	2	1	1	0	0.03	0.1	0	0	0	0	0	6e-05	0.1	1	1.97254	1.42475	0.722292	-4.60517	-3.21888	-2.20728	-4.60517	-4.60517	-4.60517	-4.60517	-4.59919	-2.20728
13	2016	0	1	0	2	4	2	1	1	0	0.03	0.1	0	0	0	0	0	6e-05	0.1	1	1.97254	1.42475	0.722292	-4.60517	-3.21888	-2.20728	-4.60517	-4.60517	-4.60517	-4.60517	-4.59919	-2.20728
13	2016	1	1	1	2	4	2	1	1	0	0.03	0.1	0	0	0	0	0	6e-05	0.1	1	1.97254	1.42475	0.722292	-4.60517	-3.21888	-2.20728	-4.60517	-4.60517	-4.60517	-4.60517	-4.59919	-2.20728
13	2016	1	1	0	2	1	2	1	1	0	0	0.05	0	0	0	0	0	5e-06	1	1	1.97254	1.42475	0.722292	-4.60517	-4.60517	-2.81341	-4.60517	-4.60517	-4.60517	-4.60517	-4.60467	0.00995
13	2016	0	1	1	2	3	2	0	1	0	0	0.05	0	0	0	0	0	5e-06	1	1	1.97254	1.42475	0.722292	-4.60517	-4.60517	-2.81341	-4.60517	-4.60517	-4.60517	-4.60517	-4.60467	0.00995
13	2016	1	0	1	2	2	2	1	1	0	0.04	0.15	0.02	0.06	0	0.02	0	7e-05	13	1	1.97254	1.42475	0.722292	-4.60517	-2.99573	-1.83258	-3.50656	-2.65926	-4.60517	-3.50656	-4.59819	2.56572
13	2016	0	1	0	2	4	2	0	1	0	0.04	0.15	0.02	0.06	0	0.02	0	7e-05	13	1	1.97254	1.42475	0.722292	-4.60517	-2.99573	-1.83258	-3.50656	-2.65926	-4.60517	-3.50656	-4.59819	2.56572
13	2016	0	1	0	2	1	2	0	1	0	0.04	0.15	0.02	0.06	0	0.02	0	7e-05	13	1	1.97254	1.42475	0.722292	-4.60517	-2.99573	-1.83258	-3.50656	-2.65926	-4.60517	-3.50656	-4.59819	2.56572
13	2016	1	1	1	2	1	2	1	1	0	0.04	0.15	0.02	0.06	0	0.02	0	7e-05	13	1	1.97254	1.42475	0.722292	-4.60517	-2.99573	-1.83258	-3.50656	-2.65926	-4.60517	-3.50656	-4.59819	2.56572
13	2016	0	0	0	2	1	2	0	0	0	0	0.012	0	0	0	0	0	2e-06	3	1	1.97254	1.42475	0.722292	-4.60517	-4.60517	-3.81671	-4.60517	-4.60517	-4.60517	-4.60517	-4.60497	1.10194
13	2016	0	0	1	2	2	2	0	0	0	0	0.012	0	0	0	0	0	2e-06	3	1	1.97254	1.42475	0.722292	-4.60517	-4.60517	-3.81671	-4.60517	-4.60517	-4.60517	-4.60517	-4.60497	1.10194
13	2016	1	1	0	2	5	1	1	1	0	0	0.012	0	0	0	0	0	2e-06	3	1	1.97254	1.42475	0.722292	-4.60517	-4.60517	-3.81671	-4.60517	-4.60517	-4.60517	-4.60517	-4.60497	1.10194
13	2016	1	0	1	2	2	2	1	0	0	0.02	0.1	0	0	0.01	0	0	0.00032	1.3	1	1.97254	1.42475	0.722292	-4.60517	-3.50656	-2.20728	-4.60517	-4.60517	-3.91202	-4.60517	-4.57367	0.270027
13	2016	1	0	0	2	3	2	2	2	0	0.02	0.1	0	0	0.01	0	0	0.00032	1.3	1	1.97254	1.42475	0.722292	-4.60517	-3.50656	-2.20728	-4.60517	-4.60517	-3.91202	-4.60517	-4.57367	0.270027
13	2016	1	1	0	2	3	2	2	2	0	0	0.3	0	0	0	0	0	3e-05	1	1	1.97254	1.42475	0.722292	-4.60517	-4.60517	-1.17118	-4.60517	-4.60517	-4.60517	-4.60517	-4.60217	0.00995
13	2016	0	0	1	2	1	2	0	0	0	0	0.018	0	0	0	0	0	3e-06	3	1	1.97254	1.42475	0.722292	-4.60517	-4.60517	-3.57555	-4.60517	-4.60517	-4.60517	-4.60517	-4.60487	1.10194
13	2016	0	0	0	2	1	2	0	0	4	0	0.1	0	0.2	0	0	66.6667	0.00045	4	1	1.97254	1.42475	0.722292	1.38879	-4.60517	-2.20728	-4.60517	-1.56065	-4.60517	-4.60517	-4.56115	1.38879
13	2016	1	0	1	2	3	2	1	1	4	0	0.1	0	0.2	0	0	66.6667	0.00045	4	1	1.97254	1.42475	0.722292	1.38879	-4.60517	-2.20728	-4.60517	-1.56065	-4.60517	-4.60517	-4.56115	1.38879
13	2016	1	1	0	2	3	2	1	1	4	0	0.1	0	0.2	0	0	66.6667	0.00045	4	1	1.97254	1.42475	0.722292	1.38879	-4.60517	-2.20728	-4.60517	-1.56065	-4.60517	-4.60517	-4.56115	1.38879
13	2016	0	0	1	2	2	2	1	0	0.65	0.18	0.02	0	0	0	0	0	1e-05	0.03	1	1.97254	1.42475	0.722292	-0.415515	-1.66073	-3.50656	-4.60517	-4.60517	-4.60517	-4.60517	-4.60417	-3.21888
13	2016	1	1	1	2	2	2	1	1	0.65	0.18	0.02	0	0	0	0	0	1e-05	0.03	1	1.97254	1.42475	0.722292	-0.415515	-1.66073	-3.50656	-4.60517	-4.60517	-4.60517	-4.60517	-4.60417	-3.21888
13	2016	1	1	0	2	1	2	1	1	0.65	0.18	0.02	0	0	0	0	0	1e-05	0.03	1	1.97254	1.42475	0.722292	-0.415515	-1.66073	-3.50656	-4.60517	-4.60517	-4.60517	-4.60517	-4.60417	-3.21888
13	2016	1	1	0	2	4	2	0	1	0.65	0.18	0.02	0	0	0	0	0	1e-05	0.03	1	1.97254	1.42475	0.722292	-0.415515	-1.66073	-3.50656	-4.60517	-4.60517	-4.60517	-4.60517	-4.60417	-3.21888
13	2016	0	1	0	2	4	2	0	1	0	0.07	0.2	0	0	0	0.02	0	5e-05	10	1	1.97254	1.42475	0.722292	-4.60517	-2.52573	-1.56065	-4.60517	-4.60517	-4.60517	-3.50656	-4.60018	2.30358
13	2016	1	1	1	2	3	2	1	1	0	0.07	0.2	0	0	0	0.02	0	5e-05	10	1	1.97254	1.42475	0.722292	-4.60517	-2.52573	-1.56065	-4.60517	-4.60517	-4.60517	-3.50656	-4.60018	2.30358
13	2016	0	1	0	2	3	2	0	1	0	0.07	0.2	0	0	0	0.02	0	5e-05	10	1	1.97254	1.42475	0.722292	-4.60517	-2.52573	-1.56065	-4.60517	-4.60517	-4.60517	-3.50656	-4.60018	2.30358
13	2016	1	1	1	2	2	2	1	1	0	0.07	0.2	0	0	0	0.02	0	5e-05	10	1	1.97254	1.42475	0.722292	-4.60517	-2.52573	-1.56065	-4.60517	-4.60517	-4.60517	-3.50656	-4.60018	2.30358
13	2016	1	0	0	2	2	2	0	0	3	0.012	0.05	0.02	0.06	0	0	0	3e-05	13	1	1.97254	1.42475	0.722292	1.10194	-3.81671	-2.81341	-3.50656	-2.65926	-4.60517	-4.60517	-4.60217	2.56572
13	2016	1	1	1	2	3	2	1	1	3	0.012	0.05	0.02	0.06	0	0	0	3e-05	13	1	1.97254	1.42475	0.722292	1.10194	-3.81671	-2.81341	-3.50656	-2.65926	-4.60517	-4.60517	-4.60217	2.56572
13	2016	0	1	1	2	2	1	2	2	3	0.012	0.05	0.02	0.06	0	0	0	3e-05	13	1	1.97254	1.42475	0.722292	1.10194	-3.81671	-2.81341	-3.50656	-2.65926	-4.60517	-4.60517	-4.60217	2.56572
13	2016	1	0	0	2	3	2	0	1	0	0.045	0.05	0.013	0	0	0	0	1.5e-05	8	1	1.97254	1.42475	0.722292	-4.60517	-2.90042	-2.81341	-3.77226	-4.60517	-4.60517	-4.60517	-4.60367	2.08069
13	2016	0	1	1	2	3	2	0	1	0	0.045	0.05	0.013	0	0	0	0	1.5e-05	8	1	1.97254	1.42475	0.722292	-4.60517	-2.90042	-2.81341	-3.77226	-4.60517	-4.60517	-4.60517	-4.60367	2.08069
13	2016	0	0	1	2	2	2	0	1	0	0.17	0.04	0.01	0	0	0	0	6e-05	3	1	1.97254	1.42475	0.722292	-4.60517	-1.7148	-2.99573	-3.91202	-4.60517	-4.60517	-4.60517	-4.59919	1.10194
13	2016	1	1	0	2	4	2	0	1	2	0	0.03	0	0	0	0	0	0.0005	0.2	1	1.97254	1.42475	0.722292	0.698135	-4.60517	-3.21888	-4.60517	-4.60517	-4.60517	-4.60517	-4.55638	-1.56065
13	2016	0	1	1	2	4	2	0	1	2	0	0.03	0	0	0	0	0	0.0005	0.2	1	1.97254	1.42475	0.722292	0.698135	-4.60517	-3.21888	-4.60517	-4.60517	-4.60517	-4.60517	-4.55638	-1.56065
13	2016	1	0	0	2	4	2	1	0	0	0	0.03	0	0	0.04	0	0	0.0002	3	1	1.97254	1.42475	0.722292	-4.60517	-4.60517	-3.21888	-4.60517	-4.60517	-2.99573	-4.60517	-4.58537	1.10194
13	2016	1	1	1	2	2	2	0	0	0	0	0.03	0	0	0.04	0	0	0.0002	3	1	1.97254	1.42475	0.722292	-4.60517	-4.60517	-3.21888	-4.60517	-4.60517	-2.99573	-4.60517	-4.58537	1.10194
13	2016	0	1	1	2	3	2	0	1	0	0	0.03	0	0	0.04	0	0	0.0002	3	1	1.97254	1.42475	0.722292	-4.60517	-4.60517	-3.21888	-4.60517	-4.60517	-2.99573	-4.60517	-4.58537	1.10194
13	2016	0	1	0	2	3	2	0	1	0	0	0.03	0	0	0.04	0	0	0.0002	3	1	1.97254	1.42475	0.722292	-4.60517	-4.60517	-3.21888	-4.60517	-4.60517	-2.99573	-4.60517	-4.58537	1.10194
13	2016	1	1	0	2	2	2	0	1	0	0	0.045	0	0	0	0	0	4e-05	0.2	1	1.97254	1.42475	0.722292	-4.60517	-4.60517	-2.90042	-4.60517	-4.60517	-4.60517	-4.60517	-4.60118	-1.56065
13	2016	1	0	1	2	3	2	0	0	0	0	0.045	0	0	0	0	0	4e-05	0.2	1	1.97254	1.42475	0.722292	-4.60517	-4.60517	-2.90042	-4.60517	-4.60517	-4.60517	-4.60517	-4.60118	-1.56065
13	2016	1	1	0	2	3	2	1	1	0	0	0.1	0	0	0	0	0	0.0001	5	1	1.97254	1.42475	0.722292	-4.60517	-4.60517	-2.20728	-4.60517	-4.60517	-4.60517	-4.60517	-4.59522	1.61144
13	2016	0	0	0	2	1	2	0	0	0.4	0	0.1	0	0	0	0	0	6e-05	0.2	1	1.97254	1.42475	0.722292	-0.891598	-4.60517	-2.20728	-4.60517	-4.60517	-4.60517	-4.60517	-4.59919	-1.56065
13	2016	1	0	1	2	2	2	0	1	0.4	0	0.1	0	0	0	0	0	6e-05	0.2	1	1.97254	1.42475	0.722292	-0.891598	-4.60517	-2.20728	-4.60517	-4.60517	-4.60517	-4.60517	-4.59919	-1.56065
13	2016	0	1	1	2	2	4	2	2	0.4	0	0.1	0	0	0	0	0	6e-05	0.2	1	1.97254	1.42475	0.722292	-0.891598	-4.60517	-2.20728	-4.60517	-4.60517	-4.60517	-4.60517	-4.59919	-1.56065
13	2016	1	1	0	2	1	2	1	1	0	0	0.02	0	0	0	0	36	1e-05	0.04	1	1.97254	1.42475	0.722292	-4.60517	-4.60517	-3.50656	-4.60517	-4.60517	-4.60517	-4.60517	-4.60417	-2.99573
13	2016	0	1	1	2	2	2	0	1	0	0.05	0.1	0	0	0	0	0	2e-05	1	1	1.97254	1.42475	0.722292	-4.60517	-2.81341	-2.20728	-4.60517	-4.60517	-4.60517	-4.60517	-4.60317	0.00995
13	2016	1	1	0	2	3	2	0	1	0	0	0.03	0	0	9	0	0	0.001	7	1	1.97254	1.42475	0.722292	-4.60517	-4.60517	-3.21888	-4.60517	-4.60517	2.19834	-4.60517	-4.50986	1.94734
13	2016	1	1	0	2	6	2	2	2	0	0.05	0.1	0	0	0	0	0	2e-05	1	1	1.97254	1.42475	0.722292	-4.60517	-2.81341	-2.20728	-4.60517	-4.60517	-4.60517	-4.60517	-4.60317	0.00995
13	2016	1	1	0	2	3	2	1	1	0	0	0.1	0	0	0	0	0	5e-05	0.3	1	1.97254	1.42475	0.722292	-4.60517	-4.60517	-2.20728	-4.60517	-4.60517	-4.60517	-4.60517	-4.60018	-1.17118
13	2016	1	1	1	2	1	2	1	1	0	0.06	0.13	0	0	0	0	0	2e-05	9	1	1.97254	1.42475	0.722292	-4.60517	-2.65926	-1.96611	-4.60517	-4.60517	-4.60517	-4.60517	-4.60317	2.19834
13	2016	1	1	0	2	2	2	0	1	0	0.06	0.13	0	0	0	0	0	2e-05	9	1	1.97254	1.42475	0.722292	-4.60517	-2.65926	-1.96611	-4.60517	-4.60517	-4.60517	-4.60517	-4.60317	2.19834
13	2016	1	1	1	2	3	2	2	2	0	0.06	0.13	0	0	0	0	0	2e-05	9	1	1.97254	1.42475	0.722292	-4.60517	-2.65926	-1.96611	-4.60517	-4.60517	-4.60517	-4.60517	-4.60317	2.19834
13	2016	1	1	0	2	3	2	0	1	0	0.06	0.13	0	0	0	0	0	2e-05	9	1	1.97254	1.42475	0.722292	-4.60517	-2.65926	-1.96611	-4.60517	-4.60517	-4.60517	-4.60517	-4.60317	2.19834
13	2016	1	1	1	2	2	2	0	1	0	0	0.15	0	0.05	0.1	0	25	0.0002	0.1	1	1.97254	1.42475	0.722292	-4.60517	-4.60517	-1.83258	-4.60517	-2.81341	-2.20728	-4.60517	-4.58537	-2.20728
13	2016	1	1	0	2	1	2	1	1	0	0	0.15	0	0.05	0.1	0	25	0.0002	0.1	1	1.97254	1.42475	0.722292	-4.60517	-4.60517	-1.83258	-4.60517	-2.81341	-2.20728	-4.60517	-4.58537	-2.20728
13	2016	1	1	0	2	3	2	2	2	3	0	0.05	0	0	0	0	0	0.0002	5	1	1.97254	1.42475	0.722292	1.10194	-4.60517	-2.81341	-4.60517	-4.60517	-4.60517	-4.60517	-4.58537	1.61144
13	2016	1	1	0	2	3	2	0	1	0	0	0.1	0.01	0	0	0	0	5e-05	1	1	1.97254	1.42475	0.722292	-4.60517	-4.60517	-2.20728	-3.91202	-4.60517	-4.60517	-4.60517	-4.60018	0.00995
13	2016	1	1	1	2	2	2	0	1	0	0.012	0.03	0.02	0	0	0	0	0.0001	2	1	1.97254	1.42475	0.722292	-4.60517	-3.81671	-3.21888	-3.50656	-4.60517	-4.60517	-4.60517	-4.59522	0.698135
13	2016	1	1	0	2	3	2	0	1	0	0.012	0.03	0.02	0	0	0	0	0.0001	2	1	1.97254	1.42475	0.722292	-4.60517	-3.81671	-3.21888	-3.50656	-4.60517	-4.60517	-4.60517	-4.59522	0.698135
13	2016	1	1	1	2	3	4	0	1	0	0.042	0.06	0	0.05	0	0	0	3e-05	0	1	1.97254	1.42475	0.722292	-4.60517	-2.95651	-2.65926	-4.60517	-2.81341	-4.60517	-4.60517	-4.60217	-4.60517
13	2016	1	1	0	2	1	2	1	1	0	0	0.002	0	0	0	0	0	2e-05	0	1	1.97254	1.42475	0.722292	-4.60517	-4.60517	-4.42285	-4.60517	-4.60517	-4.60517	-4.60517	-4.60317	-4.60517
13	2016	1	0	1	2	1	2	0	0	0	0	0.002	0	0	0	0	0	2e-05	0	1	1.97254	1.42475	0.722292	-4.60517	-4.60517	-4.42285	-4.60517	-4.60517	-4.60517	-4.60517	-4.60317	-4.60517
13	2016	1	1	1	1	5	2	1	0	5	0	0.1	0.05	0.1	0	0.1	0	0.0002	0	1	1.97254	1.42475	0.722292	1.61144	-4.60517	-2.20728	-2.81341	-2.20728	-4.60517	-2.20728	-4.58537	-4.60517
13	2016	0	0	1	2	2	2	0	0	0	0.32	0.02	0	0	0	0	0	4e-05	0.2	1	1.97254	1.42475	0.722292	-4.60517	-1.10866	-3.50656	-4.60517	-4.60517	-4.60517	-4.60517	-4.60118	-1.56065
13	2016	0	1	1	1	5	2	1	1	7	0	0.08	0.05	0	0	0	46.5	0.0002	3	1	1.97254	1.42475	0.722292	1.94734	-4.60517	-2.40795	-2.81341	-4.60517	-4.60517	-4.60517	-4.58537	1.10194
13	2016	1	0	0	2	2	2	1	0	0	0.32	0.02	0	0	0	0	0	4e-05	0.2	1	1.97254	1.42475	0.722292	-4.60517	-1.10866	-3.50656	-4.60517	-4.60517	-4.60517	-4.60517	-4.60118	-1.56065
13	2016	1	1	0	2	1	2	1	0	2.16	0	0.3	0	0	0	0	0	0.000179	0.5	1	1.97254	1.42475	0.722292	0.774727	-4.60517	-1.17118	-4.60517	-4.60517	-4.60517	-4.60517	-4.58743	-0.673345
13	2016	1	1	1	2	1	2	1	1	2.16	0	0.3	0	0	0	0	0	0.000179	0.5	1	1.97254	1.42475	0.722292	0.774727	-4.60517	-1.17118	-4.60517	-4.60517	-4.60517	-4.60517	-4.58743	-0.673345
13	2016	1	1	0	2	3	2	0	1	0	0	0.03	0	0	0	0.065	0	3e-05	0	1	1.97254	1.42475	0.722292	-4.60517	-4.60517	-3.21888	-4.60517	-4.60517	-4.60517	-2.59027	-4.60217	-4.60517
13	2016	1	1	1	2	2	2	1	0	0	0	0.03	0	0	0	0	0	1.6e-05	2	1	1.97254	1.42475	0.722292	-4.60517	-4.60517	-3.21888	-4.60517	-4.60517	-4.60517	-4.60517	-4.60357	0.698135
13	2016	0	1	0	2	3	2	3	1	0	0	0.04	0	0	0	0	0	0.0003	0	1	1.97254	1.42475	0.722292	-4.60517	-4.60517	-2.99573	-4.60517	-4.60517	-4.60517	-4.60517	-4.57561	-4.60517
13	2016	1	1	1	2	2	2	0	1	0	0	0.04	0	0	0	0	0	0.0003	0	1	1.97254	1.42475	0.722292	-4.60517	-4.60517	-2.99573	-4.60517	-4.60517	-4.60517	-4.60517	-4.57561	-4.60517
13	2016	1	1	0	2	4	1	1	1	0	0	0.04	0	0	0	0	0	0.0003	0	1	1.97254	1.42475	0.722292	-4.60517	-4.60517	-2.99573	-4.60517	-4.60517	-4.60517	-4.60517	-4.57561	-4.60517
13	2016	1	1	1	2	3	2	0	1	5	0	0.1	0	0	0	0	0	0.0001	1	1	1.97254	1.42475	0.722292	1.61144	-4.60517	-2.20728	-4.60517	-4.60517	-4.60517	-4.60517	-4.59522	0.00995
13	2016	1	1	0	2	3	2	1	1	5	0	0.1	0	0	0	0	0	0.0001	1	1	1.97254	1.42475	0.722292	1.61144	-4.60517	-2.20728	-4.60517	-4.60517	-4.60517	-4.60517	-4.59522	0.00995
13	2016	1	0	0	1	2	2	0	0	0	0	0.2	0	0	0	0	0	0.0001	0.5	1	1.97254	1.42475	0.722292	-4.60517	-4.60517	-1.56065	-4.60517	-4.60517	-4.60517	-4.60517	-4.59522	-0.673345
13	2016	1	1	1	1	2	2	1	1	0	0	0.2	0	0	0	0	0	0.0001	0.5	1	1.97254	1.42475	0.722292	-4.60517	-4.60517	-1.56065	-4.60517	-4.60517	-4.60517	-4.60517	-4.59522	-0.673345
13	2016	1	1	0	1	3	2	1	1	0	0	0.2	0	0	0	0	0	0.0001	0.5	1	1.97254	1.42475	0.722292	-4.60517	-4.60517	-1.56065	-4.60517	-4.60517	-4.60517	-4.60517	-4.59522	-0.673345
13	2016	0	1	0	1	4	2	0	1	0	0	0.16	0	0	0.2	0	0	0.0003	20	1	1.97254	1.42475	0.722292	-4.60517	-4.60517	-1.77196	-4.60517	-4.60517	-1.56065	-4.60517	-4.57561	2.99623
13	2016	1	1	1	1	4	2	1	1	0	0	0.16	0	0	0.2	0	0	0.0003	20	1	1.97254	1.42475	0.722292	-4.60517	-4.60517	-1.77196	-4.60517	-4.60517	-1.56065	-4.60517	-4.57561	2.99623
13	2016	0	1	1	1	4	2	1	1	2	0.1	0.15	0	0	0	0	0	0.0015	50	1	1.97254	1.42475	0.722292	0.698135	-2.20728	-1.83258	-4.60517	-4.60517	-4.60517	-4.60517	-4.46541	3.91222
13	2016	0	1	0	1	3	2	0	1	2	0.1	0.15	0	0	0	0	0	0.0015	50	1	1.97254	1.42475	0.722292	0.698135	-2.20728	-1.83258	-4.60517	-4.60517	-4.60517	-4.60517	-4.46541	3.91222
13	2016	0	1	0	1	3	2	0	0	0	0	0.2	0	0	0	0	0	0.0007	2.5	1	1.97254	1.42475	0.722292	-4.60517	-4.60517	-1.56065	-4.60517	-4.60517	-4.60517	-4.60517	-4.53751	0.920283
13	2016	1	1	1	1	2	2	0	1	0	0	0.2	0	0	0	0	0	0.0007	2.5	1	1.97254	1.42475	0.722292	-4.60517	-4.60517	-1.56065	-4.60517	-4.60517	-4.60517	-4.60517	-4.53751	0.920283
13	2016	1	1	0	1	3	2	2	2	0	0	0.2	0	0	0	0	0	0.002	0.2	1	1.97254	1.42475	0.722292	-4.60517	-4.60517	-1.56065	-4.60517	-4.60517	-4.60517	-4.60517	-4.42285	-1.56065
13	2016	1	1	1	1	3	2	2	2	0	0	0.2	0	0	0	0	0	0.002	0.2	1	1.97254	1.42475	0.722292	-4.60517	-4.60517	-1.56065	-4.60517	-4.60517	-4.60517	-4.60517	-4.42285	-1.56065
13	2016	0	1	1	1	4	2	0	1	2.8	0	0.15	0.05	0.32	0.3	0	0	0.0014	6	1	1.97254	1.42475	0.722292	1.03318	-4.60517	-1.83258	-2.81341	-1.10866	-1.17118	-4.60517	-4.47414	1.79343
13	2016	0	1	0	1	3	2	0	1	2.8	0	0.15	0.05	0.32	0.3	0	0	0.0014	6	1	1.97254	1.42475	0.722292	1.03318	-4.60517	-1.83258	-2.81341	-1.10866	-1.17118	-4.60517	-4.47414	1.79343
13	2016	1	0	0	1	5	1	2	2	2.8	0	0.15	0.05	0.32	0.3	0	0	0.0014	6	1	1.97254	1.42475	0.722292	1.03318	-4.60517	-1.83258	-2.81341	-1.10866	-1.17118	-4.60517	-4.47414	1.79343
13	2016	0	1	1	1	3	2	0	1	3.7	0	0.2	0	0	0	0	0	0.001	0.06	1	1.97254	1.42475	0.722292	1.31103	-4.60517	-1.56065	-4.60517	-4.60517	-4.60517	-4.60517	-4.50986	-2.65926
13	2016	0	0	0	1	3	2	0	0	3.7	0	0.2	0	0	0	0	0	0.001	0.06	1	1.97254	1.42475	0.722292	1.31103	-4.60517	-1.56065	-4.60517	-4.60517	-4.60517	-4.60517	-4.50986	-2.65926
13	2016	0	1	1	1	5	2	2	2	12	0	0.2	0.1	0.2	0.1	0	0	0.0012	1	1	1.97254	1.42475	0.722292	2.48574	-4.60517	-1.56065	-2.20728	-1.56065	-2.20728	-4.60517	-4.49184	0.00995
13	2016	1	1	1	1	3	2	0	1	0	0	0.03	0	0	0	0	0	6e-05	0.5	1	1.97254	1.42475	0.722292	-4.60517	-4.60517	-3.21888	-4.60517	-4.60517	-4.60517	-4.60517	-4.59919	-0.673345
13	2016	0	1	0	1	4	2	0	1	0	0	0.03	0	0	0	0	0	6e-05	0.5	1	1.97254	1.42475	0.722292	-4.60517	-4.60517	-3.21888	-4.60517	-4.60517	-4.60517	-4.60517	-4.59919	-0.673345
13	2016	1	1	1	1	4	4	1	1	4.245	0	0.15	0	0	0	0	0	0.0006	9	1	1.97254	1.42475	0.722292	1.44809	-4.60517	-1.83258	-4.60517	-4.60517	-4.60517	-4.60517	-4.5469	2.19834
13	2016	1	1	0	2	4	2	1	1	2.5	0	0.25	0.02	0.03	0	0	18.3333	0.0015	0	1	1.97254	1.42475	0.722292	0.920283	-4.60517	-1.34707	-3.50656	-3.21888	-4.60517	-4.60517	-4.46541	-4.60517
13	2016	1	1	1	2	2	2	0	1	2.5	0	0.25	0.02	0.03	0	0	18.3333	0.0015	0	1	1.97254	1.42475	0.722292	0.920283	-4.60517	-1.34707	-3.50656	-3.21888	-4.60517	-4.60517	-4.46541	-4.60517
13	2016	1	1	1	2	3	2	1	1	2.5	0	0.25	0.02	0.03	0	0	18.3333	0.0015	0	1	1.97254	1.42475	0.722292	0.920283	-4.60517	-1.34707	-3.50656	-3.21888	-4.60517	-4.60517	-4.46541	-4.60517
13	2016	0	0	0	2	5	2	1	1	2.5	0	0.25	0.02	0.03	0	0	18.3333	0.0015	0	1	1.97254	1.42475	0.722292	0.920283	-4.60517	-1.34707	-3.50656	-3.21888	-4.60517	-4.60517	-4.46541	-4.60517
13	2016	0	1	0	1	4	2	0	1	7.2	0	0.27	0.01	0.1	0.45	0.45	0	0.002	1	1	1.97254	1.42475	0.722292	1.97547	-4.60517	-1.27297	-3.91202	-2.20728	-0.776529	-0.776529	-4.42285	0.00995
13	2016	0	1	1	1	4	2	0	1	7.2	0	0.27	0.01	0.1	0.45	0.45	0	0.002	1	1	1.97254	1.42475	0.722292	1.97547	-4.60517	-1.27297	-3.91202	-2.20728	-0.776529	-0.776529	-4.42285	0.00995
13	2016	0	1	1	1	5	1	0	1	7.2	0	0.27	0.01	0.1	0.45	0.45	0	0.002	1	1	1.97254	1.42475	0.722292	1.97547	-4.60517	-1.27297	-3.91202	-2.20728	-0.776529	-0.776529	-4.42285	0.00995
13	2016	0	1	0	1	4	2	0	1	10.2	0.022	0.2	0	0.1	0.1	0.1	0	0.0015	1	1	1.97254	1.42475	0.722292	2.32337	-3.44202	-1.56065	-4.60517	-2.20728	-2.20728	-2.20728	-4.46541	0.00995
13	2016	0	1	1	1	4	2	0	1	10.2	0.022	0.2	0	0.1	0.1	0.1	0	0.0015	1	1	1.97254	1.42475	0.722292	2.32337	-3.44202	-1.56065	-4.60517	-2.20728	-2.20728	-2.20728	-4.46541	0.00995
13	2016	0	1	1	1	5	1	0	1	10.2	0.022	0.2	0	0.1	0.1	0.1	0	0.0015	1	1	1.97254	1.42475	0.722292	2.32337	-3.44202	-1.56065	-4.60517	-2.20728	-2.20728	-2.20728	-4.46541	0.00995
13	2016	1	1	1	1	5	1	0	1	10.2	0.022	0.2	0	0.1	0.1	0.1	0	0.0015	1	1	1.97254	1.42475	0.722292	2.32337	-3.44202	-1.56065	-4.60517	-2.20728	-2.20728	-2.20728	-4.46541	0.00995
13	2016	1	1	0	1	3	2	1	1	4.44	0	0.1	0	0	0	0	0	0.0009	16	1	1.97254	1.42475	0.722292	1.4929	-4.60517	-2.20728	-4.60517	-4.60517	-4.60517	-4.60517	-4.51899	2.77321
[truncated: 46,493 more rows]
